# Supplementary material for: 2-[(2Z)-Azepan-2-yl­idene]-1-(4-nitro­phen­yl)ethanone
Source: Acta Crystallogr Sect E Struct Rep Online. 2012 Jul 18;68(Pt 8):o2479. doi: 10.1107/S1600536812032035 (PMC3414934; doi:10.1107/S1600536812032035)
Supplement: Supplementary file 1 [file e-68-o2479-sup1.cif]

##############################################################################
#                                                                            #
# This CIF contains the data in a paper accepted for publication in          #
# Acta Crystallographica Section E. It conforms to the requirements of       #
# Notes for Authors for Acta Crystallographica Section E, and has been       #
# peer reviewed under the auspices of the IUCr Commission on Journals.       #
#                                                                            #
# Full details of the Crystallographic Information File format               #
# are given in the paper "The Crystallographic Information File (CIF):       #
# a New Standard Archive File for Crystallography" by S. R. Hall, F. H.      #
# Allen and I. D. Brown [Acta Cryst. (1991), A47, 655-685].                  #
#                                                                            #
# The current version of the core CIF dictionary is obtainable from          #
# ftp://ftp.iucr.org/pub/cif_core.dic.                                       #
#                                                                            #
# Software is freely available for graphical display of the structure(s)     #
# in this CIF. For information consult the CIF software page                 #
# http://www.iucr.org/resources/cif/software.                                #
#                                                                            #
# This file may be used for bona fide research purposes within the           #
# scientific community so long as proper attribution is given to the journal # 
# article from which it was obtained.                                        #
#                                                                            #
##############################################################################
data_global
_audit_creation_method     'WinGX routine CIF_UPDATE'
_audit_conform_dict_name     cif_core.dic
_audit_conform_dict_version     2.3
_journal_date_recd_electronic     2012-07-10
_journal_date_accepted     2012-07-13
_journal_name_full     'Acta Crystallographica, Section E'
_journal_year     2012
_journal_volume     68
_journal_issue      8
_journal_page_first     o2501
_journal_page_last     o2501
_journal_paper_category     QO
_journal_paper_doi     10.1107/S1600536812032035
_journal_coeditor_code     TK5129
_publ_contact_author_name     'Michael, Joseph P.'
_publ_contact_author_address
;
Molecular Sciences Institute
School of Chemistry
University of the Witwatersrand
Private Bag 3
PO Wits 2050
South Africa
;
_publ_contact_author_email     joseph.michael@wits.ac.za
_publ_contact_author_fax     '27(11)7176749'
_publ_contact_author_phone     '27(11)7176753'
_publ_section_title
;
2-[(2<i>Z</i>)-Azepan-2-ylidene]-1-(4-nitrophenyl)ethanone
;
loop_
    _publ_author_name
    _publ_author_address
    'Mthembu, Siyanda T.'
;
Molecular Sciences Institute
School of Chemistry
University of the Witwatersrand
Johannesburg
PO Wits 2050
South Africa
;
    'Madeley, Lee G.'
;
Molecular Sciences Institute
School of Chemistry
University of the Witwatersrand
Johannesburg
PO Wits 2050
South Africa
;
    'Koning, Charles B. de'
;
Molecular Sciences Institute
School of Chemistry
University of the Witwatersrand
Johannesburg
PO Wits 2050
South Africa
;
    'Michael, Joseph P.'
;
Molecular Sciences Institute
School of Chemistry
University of the Witwatersrand
Johannesburg
PO Wits 2050
South Africa
;
data_I
_audit_creation_method     'WinGX routine CIF_UPDATE'
_chemical_name_systematic
;
2-[(2<i>Z</i>)-Azepan-2-ylidene]-1-(4-nitrophenyl)ethanone
;
_chemical_formula_moiety     'C14 H16 N2 O3'
_chemical_formula_sum     'C14 H16 N2 O3'
_chemical_formula_iupac     'C14 H16 N2 O3'
_chemical_formula_weight     260.29
_symmetry_cell_setting     triclinic
_symmetry_space_group_name_H-M     'P -1'
_symmetry_space_group_name_Hall     '-P 1'
loop_
    _symmetry_equiv_pos_as_xyz
    'x, y, z'
    '-x, -y, -z'
_cell_length_a     6.7963(3)
_cell_length_b     8.4054(3)
_cell_length_c     11.6649(5)
_cell_angle_alpha     76.508(2)
_cell_angle_beta     81.134(2)
_cell_angle_gamma     80.596(2)
_cell_volume     634.58(5)
_cell_formula_units_Z     2
_cell_measurement_reflns_used     6539
_cell_measurement_theta_min     2.51
_cell_measurement_theta_max     28.38
_cell_measurement_temperature     173(2)
_exptl_crystal_description     block
_exptl_crystal_colour     red
_exptl_crystal_size_max     0.56
_exptl_crystal_size_mid     0.5
_exptl_crystal_size_min     0.42
_exptl_crystal_density_diffrn     1.362
_exptl_crystal_density_method     'not measured'
_exptl_crystal_F_000     276
_exptl_absorpt_coefficient_mu     0.097
_exptl_absorpt_correction_type     multi-scan
_exptl_absorpt_process_details     '(SADABS; Sheldrick, 1996)'
_exptl_absorpt_correction_T_min     0.905
_exptl_absorpt_correction_T_max     0.955
_exptl_special_details
;
Absorption corrections were made using the program <i>SADABS</i> (Sheldrick,
1996)
;
_diffrn_ambient_temperature     173(2)
_diffrn_radiation_type     MoK\a
_diffrn_radiation_wavelength     0.71073
_diffrn_measurement_device_type     'Bruker APEXII CCD area-detector'
_diffrn_measurement_method     \w
_diffrn_reflns_number     10354
_diffrn_reflns_av_R_equivalents     0.0476
_diffrn_reflns_theta_min     1.81
_diffrn_reflns_theta_max     27.99
_diffrn_reflns_theta_full     27.99
_diffrn_measured_fraction_theta_max     0.999
_diffrn_measured_fraction_theta_full     0.999
_diffrn_reflns_limit_h_min     -8
_diffrn_reflns_limit_h_max     8
_diffrn_reflns_limit_k_min     -11
_diffrn_reflns_limit_k_max     11
_diffrn_reflns_limit_l_min     -15
_diffrn_reflns_limit_l_max     15
_diffrn_standards_number     0
_reflns_number_total     3041
_reflns_number_gt     2732
_reflns_threshold_expression     I>2\s(I)
_refine_ls_structure_factor_coef     Fsqd
_refine_ls_matrix_type     full
_refine_ls_R_factor_gt     0.0391
_refine_ls_wR_factor_ref     0.1158
_refine_ls_goodness_of_fit_ref     1.061
_refine_ls_restrained_S_all     1.061
_refine_ls_number_reflns     3041
_refine_ls_number_parameters     177
_refine_ls_number_restraints     0
_refine_ls_hydrogen_treatment     mixed
_refine_ls_weighting_scheme     calc
_refine_ls_weighting_details
       'calc w = 1/[\s^2^(Fo^2^)+(0.0618P)^2^+0.1127P] where P=(Fo^2^+2Fc^2^)/3'
_refine_ls_shift/su_max     0
_refine_diff_density_max     0.303
_refine_diff_density_min     -0.237
_refine_ls_extinction_method     'SHELXL97 (Sheldrick, 2008)'
_refine_ls_extinction_coef     0.170(12)
_refine_ls_extinction_expression
                                    Fc^*^=kFc[1+0.001xFc^2^\l^3^/sin(2\q)]^-1/4^
loop_
    _atom_type_symbol
    _atom_type_description
    _atom_type_scat_dispersion_real
    _atom_type_scat_dispersion_imag
    _atom_type_scat_source
    C C 0.0033 0.0016 'International Tables Vol C Tables 4.2.6.8 and 6.1.1.4'
    H H 0 0 'International Tables Vol C Tables 4.2.6.8 and 6.1.1.4'
    N N 0.0061 0.0033 'International Tables Vol C Tables 4.2.6.8 and 6.1.1.4'
    O O 0.0106 0.006 'International Tables Vol C Tables 4.2.6.8 and 6.1.1.4'
_computing_data_collection     'APEX2 (Bruker, 2005)'
_computing_cell_refinement     'SAINT-Plus (Bruker, 2004)'
_computing_data_reduction
;
SAINT-Plus (Bruker, 2004) and XPREP (Bruker 2004)
;
_computing_structure_solution     'SHELXS97 (Sheldrick, 2008)'
_computing_structure_refinement     'SHELXL97 (Sheldrick, 2008)'
_computing_molecular_graphics
;
ORTEP-3 for Windows (Farrugia, 1997) and DIAMOND (Brandenburg,
1999)
;
_computing_publication_material
;
WinGX (Farrugia, 1999) and PLATON (Spek, 2009)
;
loop_
    _atom_site_type_symbol
    _atom_site_label
    _atom_site_fract_x
    _atom_site_fract_y
    _atom_site_fract_z
    _atom_site_U_iso_or_equiv
    _atom_site_adp_type
    _atom_site_calc_flag
    _atom_site_refinement_flags
    _atom_site_occupancy
    _atom_site_disorder_assembly
    _atom_site_disorder_group
    C C1 1.01720(16) 0.40728(13) 0.79045(9) 0.0296(2) Uani d . 1 . .
    H H1A 1.0007 0.4794 0.8483 0.035 Uiso calc R 1 . .
    H H1B 1.155 0.4094 0.7482 0.035 Uiso calc R 1 . .
    C C2 0.99594(18) 0.23125(14) 0.85852(10) 0.0342(3) Uani d . 1 . .
    H H2A 1.1187 0.1856 0.8974 0.041 Uiso calc R 1 . .
    H H2B 0.9882 0.1633 0.8009 0.041 Uiso calc R 1 . .
    C C3 0.8137(2) 0.21416(15) 0.95278(11) 0.0394(3) Uani d . 1 . .
    H H3A 0.8141 0.096 0.9913 0.047 Uiso calc R 1 . .
    H H3B 0.8279 0.2735 1.0144 0.047 Uiso calc R 1 . .
    C C4 0.61162(18) 0.27927(13) 0.90694(10) 0.0333(3) Uani d . 1 . .
    H H4A 0.5034 0.2527 0.9728 0.04 Uiso calc R 1 . .
    H H4B 0.5976 0.2215 0.8443 0.04 Uiso calc R 1 . .
    C C5 0.58338(16) 0.46611(13) 0.85608(9) 0.0281(2) Uani d . 1 . .
    H H5A 0.4378 0.5065 0.8606 0.034 Uiso calc R 1 . .
    H H5B 0.6428 0.5213 0.9062 0.034 Uiso calc R 1 . .
    C C6 0.67677(15) 0.51517(12) 0.72942(9) 0.0248(2) Uani d . 1 . .
    C C7 0.55481(15) 0.60086(12) 0.64327(9) 0.0256(2) Uani d . 1 . .
    H H7 0.4135 0.6146 0.665 0.031 Uiso calc R 1 . .
    C C8 0.63077(15) 0.66855(12) 0.52480(9) 0.0249(2) Uani d . 1 . .
    C C9 0.48836(15) 0.78776(12) 0.44815(8) 0.0236(2) Uani d . 1 . .
    C C10 0.28080(15) 0.78647(13) 0.46714(9) 0.0267(2) Uani d . 1 . .
    H H10 0.2248 0.7046 0.5285 0.032 Uiso calc R 1 . .
    C C11 0.15532(15) 0.90342(13) 0.39730(9) 0.0270(2) Uani d . 1 . .
    H H11 0.0138 0.9038 0.411 0.032 Uiso calc R 1 . .
    C C12 0.24127(15) 1.01984(12) 0.30693(9) 0.0244(2) Uani d . 1 . .
    C C13 0.44670(16) 1.02284(12) 0.28387(9) 0.0271(2) Uani d . 1 . .
    H H13 0.5021 1.1028 0.2207 0.033 Uiso calc R 1 . .
    C C14 0.56934(15) 0.90611(13) 0.35534(9) 0.0273(2) Uani d . 1 . .
    H H14 0.7107 0.9064 0.3411 0.033 Uiso calc R 1 . .
    N N1 0.87397(13) 0.47603(11) 0.70420(8) 0.0275(2) Uani d . 1 . .
    H H1 0.923(2) 0.5042(18) 0.6274(14) 0.042(4) Uiso d . 1 . .
    N N2 0.10920(13) 1.14105(10) 0.23068(8) 0.0275(2) Uani d . 1 . .
    O O1 0.81102(11) 0.64279(10) 0.48208(7) 0.0328(2) Uani d . 1 . .
    O O2 -0.07169(12) 1.15862(11) 0.26345(8) 0.0403(2) Uani d . 1 . .
    O O3 0.18635(12) 1.21881(10) 0.13628(7) 0.0373(2) Uani d . 1 . .
loop_
    _atom_site_aniso_label
    _atom_site_aniso_U_11
    _atom_site_aniso_U_22
    _atom_site_aniso_U_33
    _atom_site_aniso_U_12
    _atom_site_aniso_U_13
    _atom_site_aniso_U_23
    C1 0.0269(5) 0.0327(5) 0.0286(5) -0.0022(4) -0.0067(4) -0.0047(4)
    C2 0.0361(6) 0.0315(5) 0.0320(6) 0.0020(4) -0.0066(5) -0.0036(4)
    C3 0.0462(7) 0.0339(6) 0.0301(6) 0.0000(5) -0.0018(5) 0.0034(4)
    C4 0.0379(6) 0.0319(5) 0.0276(5) -0.0090(4) 0.0047(4) -0.0041(4)
    C5 0.0294(5) 0.0320(5) 0.0213(5) -0.0027(4) 0.0015(4) -0.0062(4)
    C6 0.0267(5) 0.0249(5) 0.0224(5) -0.0042(4) -0.0002(4) -0.0056(4)
    C7 0.0225(5) 0.0283(5) 0.0241(5) -0.0023(4) 0.0005(4) -0.0045(4)
    C8 0.0238(5) 0.0262(5) 0.0241(5) -0.0030(4) -0.0017(4) -0.0050(4)
    C9 0.0241(5) 0.0245(5) 0.0218(5) -0.0030(4) -0.0008(4) -0.0057(4)
    C10 0.0265(5) 0.0286(5) 0.0233(5) -0.0064(4) -0.0012(4) -0.0017(4)
    C11 0.0213(5) 0.0326(5) 0.0262(5) -0.0048(4) -0.0016(4) -0.0047(4)
    C12 0.0265(5) 0.0233(5) 0.0235(5) -0.0016(4) -0.0040(4) -0.0055(4)
    C13 0.0283(5) 0.0258(5) 0.0257(5) -0.0063(4) -0.0014(4) -0.0020(4)
    C14 0.0217(5) 0.0313(5) 0.0272(5) -0.0050(4) -0.0006(4) -0.0036(4)
    N1 0.0253(4) 0.0332(5) 0.0211(4) -0.0019(3) -0.0017(3) -0.0023(3)
    N2 0.0282(5) 0.0251(4) 0.0286(4) -0.0026(3) -0.0040(3) -0.0047(3)
    O1 0.0236(4) 0.0398(4) 0.0278(4) 0.0009(3) 0.0021(3) 0.0002(3)
    O2 0.0263(4) 0.0435(5) 0.0434(5) 0.0029(3) -0.0038(3) 0.0004(4)
    O3 0.0378(5) 0.0363(4) 0.0319(4) -0.0056(3) -0.0043(3) 0.0049(3)
_geom_special_details
;
All e.s.d.'s (except the e.s.d. in the dihedral angle between two l.s. planes)
are estimated using the full covariance matrix. The cell e.s.d.'s are taken
into account individually in the estimation of e.s.d.'s in distances, angles
and torsion angles; correlations between e.s.d.'s in cell parameters are only
used when they are defined by crystal symmetry. An approximate (isotropic)
treatment of cell e.s.d.'s is used for estimating e.s.d.'s involving l.s.
planes.
;
loop_
    _geom_bond_atom_site_label_1
    _geom_bond_atom_site_label_2
    _geom_bond_site_symmetry_2
    _geom_bond_distance
    _geom_bond_publ_flag
    C1 N1 . 1.4630(13) ?
    C1 C2 . 1.5254(15) ?
    C1 H1A . 0.99 ?
    C1 H1B . 0.99 ?
    C2 C3 . 1.5259(17) ?
    C2 H2A . 0.99 ?
    C2 H2B . 0.99 ?
    C3 C4 . 1.5219(18) ?
    C3 H3A . 0.99 ?
    C3 H3B . 0.99 ?
    C4 C5 . 1.5353(15) ?
    C4 H4A . 0.99 ?
    C4 H4B . 0.99 ?
    C5 C6 . 1.5060(13) ?
    C5 H5A . 0.99 ?
    C5 H5B . 0.99 ?
    C6 N1 . 1.3306(13) ?
    C6 C7 . 1.3927(14) ?
    C7 C8 . 1.4174(14) ?
    C7 H7 . 0.95 ?
    C8 O1 . 1.2535(12) ?
    C8 C9 . 1.5073(14) ?
    C9 C10 . 1.3952(14) ?
    C9 C14 . 1.3990(14) ?
    C10 C11 . 1.3870(14) ?
    C10 H10 . 0.95 ?
    C11 C12 . 1.3877(14) ?
    C11 H11 . 0.95 ?
    C12 C13 . 1.3838(14) ?
    C12 N2 . 1.4694(13) ?
    C13 C14 . 1.3848(15) ?
    C13 H13 . 0.95 ?
    C14 H14 . 0.95 ?
    N1 H1 . 0.897(16) ?
    N2 O2 . 1.2253(12) ?
    N2 O3 . 1.2300(12) ?
loop_
    _geom_angle_atom_site_label_1
    _geom_angle_atom_site_label_2
    _geom_angle_atom_site_label_3
    _geom_angle_site_symmetry_1
    _geom_angle_site_symmetry_3
    _geom_angle
    _geom_angle_publ_flag
    N1 C1 C2 . . 114.74(9) ?
    N1 C1 H1A . . 108.6 ?
    C2 C1 H1A . . 108.6 ?
    N1 C1 H1B . . 108.6 ?
    C2 C1 H1B . . 108.6 ?
    H1A C1 H1B . . 107.6 ?
    C1 C2 C3 . . 115.04(9) ?
    C1 C2 H2A . . 108.5 ?
    C3 C2 H2A . . 108.5 ?
    C1 C2 H2B . . 108.5 ?
    C3 C2 H2B . . 108.5 ?
    H2A C2 H2B . . 107.5 ?
    C4 C3 C2 . . 115.06(10) ?
    C4 C3 H3A . . 108.5 ?
    C2 C3 H3A . . 108.5 ?
    C4 C3 H3B . . 108.5 ?
    C2 C3 H3B . . 108.5 ?
    H3A C3 H3B . . 107.5 ?
    C3 C4 C5 . . 113.73(9) ?
    C3 C4 H4A . . 108.8 ?
    C5 C4 H4A . . 108.8 ?
    C3 C4 H4B . . 108.8 ?
    C5 C4 H4B . . 108.8 ?
    H4A C4 H4B . . 107.7 ?
    C6 C5 C4 . . 113.97(9) ?
    C6 C5 H5A . . 108.8 ?
    C4 C5 H5A . . 108.8 ?
    C6 C5 H5B . . 108.8 ?
    C4 C5 H5B . . 108.8 ?
    H5A C5 H5B . . 107.7 ?
    N1 C6 C7 . . 122.38(9) ?
    N1 C6 C5 . . 118.52(9) ?
    C7 C6 C5 . . 119.10(9) ?
    C6 C7 C8 . . 123.35(9) ?
    C6 C7 H7 . . 118.3 ?
    C8 C7 H7 . . 118.3 ?
    O1 C8 C7 . . 124.12(9) ?
    O1 C8 C9 . . 118.04(9) ?
    C7 C8 C9 . . 117.72(9) ?
    C10 C9 C14 . . 119.09(9) ?
    C10 C9 C8 . . 122.91(9) ?
    C14 C9 C8 . . 117.99(9) ?
    C11 C10 C9 . . 120.69(9) ?
    C11 C10 H10 . . 119.7 ?
    C9 C10 H10 . . 119.7 ?
    C10 C11 C12 . . 118.47(9) ?
    C10 C11 H11 . . 120.8 ?
    C12 C11 H11 . . 120.8 ?
    C13 C12 C11 . . 122.46(9) ?
    C13 C12 N2 . . 118.91(9) ?
    C11 C12 N2 . . 118.60(9) ?
    C12 C13 C14 . . 118.20(9) ?
    C12 C13 H13 . . 120.9 ?
    C14 C13 H13 . . 120.9 ?
    C13 C14 C9 . . 121.06(9) ?
    C13 C14 H14 . . 119.5 ?
    C9 C14 H14 . . 119.5 ?
    C6 N1 C1 . . 126.07(9) ?
    C6 N1 H1 . . 115.6(9) ?
    C1 N1 H1 . . 118.0(9) ?
    O2 N2 O3 . . 123.31(9) ?
    O2 N2 C12 . . 118.66(9) ?
    O3 N2 C12 . . 118.02(9) ?
loop_
    _geom_torsion_atom_site_label_1
    _geom_torsion_atom_site_label_2
    _geom_torsion_atom_site_label_3
    _geom_torsion_atom_site_label_4
    _geom_torsion_site_symmetry_1
    _geom_torsion_site_symmetry_2
    _geom_torsion_site_symmetry_3
    _geom_torsion_site_symmetry_4
    _geom_torsion
    _geom_torsion_publ_flag
    N1 C1 C2 C3 . . . . -73.34(13) ?
    C1 C2 C3 C4 . . . . 58.23(14) ?
    C2 C3 C4 C5 . . . . -64.07(13) ?
    C3 C4 C5 C6 . . . . 82.62(12) ?
    C4 C5 C6 N1 . . . . -60.10(13) ?
    C4 C5 C6 C7 . . . . 120.49(11) ?
    N1 C6 C7 C8 . . . . -6.73(16) ?
    C5 C6 C7 C8 . . . . 172.66(10) ?
    C6 C7 C8 O1 . . . . 8.38(17) ?
    C6 C7 C8 C9 . . . . -167.41(9) ?
    O1 C8 C9 C10 . . . . 157.98(10) ?
    C7 C8 C9 C10 . . . . -25.96(14) ?
    O1 C8 C9 C14 . . . . -23.10(14) ?
    C7 C8 C9 C14 . . . . 152.95(10) ?
    C14 C9 C10 C11 . . . . -1.74(16) ?
    C8 C9 C10 C11 . . . . 177.16(9) ?
    C9 C10 C11 C12 . . . . 1.08(16) ?
    C10 C11 C12 C13 . . . . 0.29(16) ?
    C10 C11 C12 N2 . . . . 178.33(9) ?
    C11 C12 C13 C14 . . . . -0.94(16) ?
    N2 C12 C13 C14 . . . . -178.98(9) ?
    C12 C13 C14 C9 . . . . 0.24(16) ?
    C10 C9 C14 C13 . . . . 1.07(16) ?
    C8 C9 C14 C13 . . . . -177.89(9) ?
    C7 C6 N1 C1 . . . . 170.95(10) ?
    C5 C6 N1 C1 . . . . -8.44(15) ?
    C2 C1 N1 C6 . . . . 68.52(14) ?
    C13 C12 N2 O2 . . . . -166.71(9) ?
    C11 C12 N2 O2 . . . . 15.17(14) ?
    C13 C12 N2 O3 . . . . 13.97(14) ?
    C11 C12 N2 O3 . . . . -164.14(9) ?
loop_
    _geom_hbond_atom_site_label_D
    _geom_hbond_atom_site_label_H
    _geom_hbond_atom_site_label_A
    _geom_hbond_site_symmetry_A
    _geom_hbond_distance_DH
    _geom_hbond_distance_HA
    _geom_hbond_distance_DA
    _geom_hbond_angle_DHA
    N1 H1 O1 . 0.897(16) 1.998(15) 2.7041(11) 134.6(13)
    N1 H1 O1 2_766 0.897(16) 2.392(15) 3.0303(12) 128.2(12)
_iucr_refine_instructions_details
;
TITL 12a_JPMSTM448_p in P-1
CELL  0.71073   6.7963   8.4054  11.6649   76.508   81.134   80.596
ZERR     2.00   0.0003   0.0003   0.0005    0.002    0.002    0.002
LATT   1
SFAC  C    H    N    O
UNIT  28   32   4    6
MERG   2
OMIT    -2.00  56.00
HTAB
EQIV $2 -x+2, -y+1, -z+1
HTAB N1 O1
HTAB N1 O1_$2
FMAP   2
PLAN    2
SIZE     0.42   0.50   0.56
ACTA
BOND
BOND   $H
CONF
L.S.   4
TEMP  -100.00
WGHT    0.061800    0.112700
EXTI    0.170187
FVAR       0.43536
MOLE    1
C1    1    1.017196    0.407285    0.790448    11.00000    0.02695    0.03273 =
         0.02861   -0.00474   -0.00670   -0.00222
AFIX  23
H1A   2    1.000698    0.479371    0.848285    11.00000   -1.20000
H1B   2    1.155027    0.409415    0.748155    11.00000   -1.20000
AFIX   0
C2    1    0.995939    0.231253    0.858519    11.00000    0.03608    0.03148 =
         0.03205   -0.00361   -0.00656    0.00201
AFIX  23
H2A   2    1.118675    0.185591    0.897445    11.00000   -1.20000
H2B   2    0.988180    0.163348    0.800898    11.00000   -1.20000
AFIX   0
C3    1    0.813704    0.214165    0.952785    11.00000    0.04623    0.03394 =
         0.03007    0.00342   -0.00182    0.00004
AFIX  23
H3A   2    0.814070    0.095975    0.991312    11.00000   -1.20000
H3B   2    0.827907    0.273509    1.014450    11.00000   -1.20000
AFIX   0
C4    1    0.611615    0.279266    0.906942    11.00000    0.03793    0.03193 =
         0.02756   -0.00411    0.00467   -0.00898
AFIX  23
H4A   2    0.503376    0.252684    0.972760    11.00000   -1.20000
H4B   2    0.597601    0.221510    0.844334    11.00000   -1.20000
AFIX   0
C5    1    0.583380    0.466113    0.856083    11.00000    0.02935    0.03197 =
         0.02128   -0.00616    0.00149   -0.00272
AFIX  23
H5A   2    0.437757    0.506539    0.860638    11.00000   -1.20000
H5B   2    0.642768    0.521277    0.906203    11.00000   -1.20000
AFIX   0
C6    1    0.676774    0.515170    0.729419    11.00000    0.02665    0.02490 =
         0.02236   -0.00562   -0.00016   -0.00422
C7    1    0.554807    0.600857    0.643267    11.00000    0.02247    0.02828 =
         0.02413   -0.00453    0.00053   -0.00230
AFIX  43
H7    2    0.413486    0.614639    0.665011    11.00000   -1.20000
AFIX   0
C8    1    0.630775    0.668548    0.524800    11.00000    0.02376    0.02624 =
         0.02413   -0.00497   -0.00173   -0.00297
C9    1    0.488359    0.787758    0.448150    11.00000    0.02414    0.02454 =
         0.02181   -0.00569   -0.00083   -0.00303
C10   1    0.280799    0.786470    0.467141    11.00000    0.02648    0.02864 =
         0.02328   -0.00167   -0.00125   -0.00637
AFIX  43
H10   2    0.224831    0.704638    0.528548    11.00000   -1.20000
AFIX   0
C11   1    0.155319    0.903422    0.397299    11.00000    0.02131    0.03256 =
         0.02621   -0.00466   -0.00158   -0.00481
AFIX  43
H11   2    0.013796    0.903817    0.411016    11.00000   -1.20000
AFIX   0
C12   1    0.241266    1.019836    0.306929    11.00000    0.02650    0.02328 =
         0.02346   -0.00547   -0.00395   -0.00161
C13   1    0.446703    1.022839    0.283872    11.00000    0.02828    0.02582 =
         0.02575   -0.00195   -0.00142   -0.00633
AFIX  43
H13   2    0.502105    1.102815    0.220719    11.00000   -1.20000
AFIX   0
C14   1    0.569345    0.906113    0.355345    11.00000    0.02172    0.03134 =
         0.02721   -0.00359   -0.00063   -0.00501
AFIX  43
H14   2    0.710745    0.906411    0.341129    11.00000   -1.20000
AFIX   0
N1    3    0.873973    0.476034    0.704204    11.00000    0.02526    0.03324 =
         0.02110   -0.00233   -0.00169   -0.00186
H1    2    0.922711    0.504176    0.627361    11.00000    0.04219
N2    3    0.109196    1.141050    0.230683    11.00000    0.02821    0.02507 =
         0.02856   -0.00471   -0.00404   -0.00265
O1    4    0.811024    0.642788    0.482084    11.00000    0.02359    0.03985 =
         0.02781    0.00023    0.00206    0.00085
O2    4   -0.071689    1.158619    0.263447    11.00000    0.02633    0.04347 =
         0.04340    0.00040   -0.00379    0.00287
O3    4    0.186350    1.218808    0.136285    11.00000    0.03780    0.03629 =
         0.03194    0.00493   -0.00425   -0.00555
HKLF    4
REM  12a_JPMSTM448_p in P-1
REM R1 =  0.0391 for   2732 Fo > 4sig(Fo)  and  0.0427 for all   3041 data
REM    177 parameters refined using      0 restraints
END
WGHT      0.0605      0.1149
REM Highest difference peak  0.303,  deepest hole -0.237,  1-sigma level  0.049
Q1    1   0.6373  0.4892  0.7940  11.00000  0.05    0.30
Q2    1   0.5917  0.6273  0.5817  11.00000  0.05    0.28
;
