# Supplementary material for: 2-[(2Z)-Azepan-2-yl­idene]-1-(4-nitro­phen­yl)ethanone
Source: Acta Crystallogr Sect E Struct Rep Online. 2012 Jul 18;68(Pt 8):o2479. doi: 10.1107/S1600536812032035 (PMC3414934; doi:10.1107/S1600536812032035)
Supplement: Supplementary file 2 [file e-68-o2479-Isup2.hkl]

#
# h,k,l, Fc-squared, Fo-squared, sigma(Fo-squared) and status flag
#
data_I
_shelx_title ' 12a_JPMSTM448_p in P-1'
_shelx_refln_list_code          4
_shelx_F_calc_maximum       96.60
_exptl_crystal_F_000       276.00
_reflns_d_resolution_high  0.7572
 
loop_
 _symmetry_equiv_pos_as_xyz
 'x, y, z'
 '-x, -y, -z'
 
_cell_length_a     6.7963
_cell_length_b     8.4054
_cell_length_c    11.6649
_cell_angle_alpha  76.508
_cell_angle_beta   81.134
_cell_angle_gamma  80.596
 
_shelx_F_squared_multiplier     1.000
 
loop_
 _refln_index_h
 _refln_index_k
 _refln_index_l
 _refln_F_squared_calc
 _refln_F_squared_meas
 _refln_F_squared_sigma
 _refln_observed_status
   1   0   0       22.43       22.80      0.57 o
   2   0   0      215.78      228.04      5.13 o
   3   0   0      519.76      591.25     14.32 o
   4   0   0       28.94       29.41      0.72 o
   5   0   0      118.07      133.27      3.32 o
   6   0   0        4.59        4.51      0.23 o
   7   0   0       28.86       28.38      0.99 o
   8   0   0        4.49        4.06      0.79 o
  -8   1   0        9.35        9.55      1.16 o
  -7   1   0        0.65        1.02      0.19 o
  -6   1   0       18.12       15.94      0.63 o
  -5   1   0       86.68       95.15      2.21 o
  -4   1   0       13.28        8.37      0.25 o
  -3   1   0      202.07      225.64      4.76 o
  -2   1   0        1.89        0.84      0.04 o
  -1   1   0       93.78      100.11      2.14 o
   0   1   0       18.82       18.92      0.51 o
   1   1   0       32.66       28.03      0.68 o
   2   1   0       36.64       36.29      0.83 o
   3   1   0      169.31      193.81      4.40 o
   4   1   0      440.58      522.69     12.88 o
   5   1   0        1.54        1.73      0.12 o
   6   1   0       72.10       63.63      1.81 o
   7   1   0       11.52       14.89      0.54 o
   8   1   0        7.92        8.43      0.68 o
  -8   2   0        5.83        6.23      0.63 o
  -7   2   0        1.46        2.06      0.28 o
  -6   2   0      155.62      152.63      5.43 o
  -5   2   0       14.31       14.50      0.67 o
  -4   2   0       41.45       46.97      1.32 o
  -3   2   0       24.84       26.37      0.81 o
  -2   2   0       17.47       27.14      0.60 o
  -1   2   0      922.86      967.27     21.35 o
   0   2   0       86.12      101.25      2.02 o
   1   2   0        4.29        6.88      0.24 o
   2   2   0      269.95      270.61      6.72 o
   4   2   0       10.35       12.23      0.65 o
   5   2   0       30.50       31.62      0.97 o
   6   2   0        0.11        0.06      0.14 o
   7   2   0      259.47      248.23      6.75 o
   8   2   0        0.75        0.97      0.24 o
  -8   3   0        0.03        0.23      0.34 o
  -7   3   0        0.03        0.12      0.20 o
  -6   3   0        5.38        6.30      0.42 o
  -5   3   0      503.78      527.56     14.03 o
  -4   3   0       16.97       18.39      0.51 o
  -3   3   0       34.53       39.00      1.05 o
  -2   3   0      655.74      708.19     14.82 o
  -1   3   0       91.89       84.75      1.89 o
   0   3   0     1059.34     1078.41     27.92 o
   1   3   0     1677.04     1690.90     47.57 o
   2   3   0       78.25       93.80      2.94 o
   3   3   0       13.28       13.09      0.38 o
   4   3   0       74.19       73.34      1.86 o
   5   3   0        7.61       10.06      0.43 o
   6   3   0        1.37        1.66      0.20 o
   7   3   0       20.82       20.50      0.82 o
   8   3   0        4.69        4.54      0.47 o
  -7   4   0        0.68        0.98      0.34 o
  -6   4   0        2.28        2.05      0.28 o
  -5   4   0       29.31       27.32      1.14 o
  -4   4   0       25.49       26.55      0.92 o
  -3   4   0       55.19       59.17      1.48 o
  -2   4   0      152.67      161.50      3.64 o
  -1   4   0        8.78        8.85      0.26 o
   0   4   0      119.11      132.58      3.00 o
   1   4   0      533.67      529.00     13.84 o
   2   4   0        2.92        2.70      0.15 o
   3   4   0        0.73        0.52      0.08 o
   4   4   0       50.95       44.90      1.28 o
   5   4   0       52.87       55.17      1.94 o
   6   4   0        9.25        9.82      0.54 o
   7   4   0        8.79        7.65      0.43 o
   8   4   0       13.00       15.94      0.82 o
  -7   5   0        1.46        1.82      0.42 o
  -6   5   0        2.70        2.75      0.42 o
  -5   5   0       81.82       80.56      6.31 o
  -4   5   0      487.01      494.97     13.30 o
  -3   5   0       77.80       78.78      1.82 o
  -2   5   0        0.47        0.51      0.08 o
  -1   5   0       19.86       21.03      0.57 o
   0   5   0       79.98       76.53      1.92 o
   1   5   0      195.36      188.97      5.01 o
   2   5   0        9.08        9.80      0.35 o
   3   5   0        1.90        1.45      0.14 o
   4   5   0      219.54      215.47      7.95 o
   5   5   0       29.60       26.79      0.94 o
   6   5   0        2.13        2.44      0.53 o
   7   5   0       27.77       29.48      2.48 o
   8   5   0        0.37        0.83      0.27 o
  -6   6   0        0.67        0.59      0.34 o
  -5   6   0       19.91       20.72      1.50 o
  -4   6   0      216.04      216.25      9.24 o
  -3   6   0       26.63       27.41      0.96 o
  -2   6   0       12.89       12.22      0.39 o
  -1   6   0       74.13       67.83      1.90 o
   0   6   0       18.02       19.93      0.57 o
   1   6   0       35.58       37.25      1.03 o
   2   6   0       88.75       91.16      2.50 o
   3   6   0       12.23        9.21      0.40 o
   4   6   0       28.10       26.67      0.94 o
   5   6   0       56.80       56.24      1.81 o
   6   6   0       56.41       56.30      2.94 o
   7   6   0       46.08       51.33      2.52 o
  -5   7   0       38.40       35.42      1.86 o
  -4   7   0        0.59        0.18      0.33 o
  -3   7   0        2.30        2.49      0.23 o
  -2   7   0       14.63       15.58      0.53 o
  -1   7   0       13.50       15.86      0.75 o
   0   7   0      102.07      109.44      3.03 o
   1   7   0        0.02        0.20      0.14 o
   2   7   0      113.23      111.39      3.42 o
   3   7   0      146.51      145.81      4.42 o
   4   7   0       21.78       19.58      0.86 o
   5   7   0       10.56        9.22      0.46 o
   6   7   0      122.78      128.88      4.57 o
   7   7   0        0.81        0.84      0.37 o
  -5   8   0       11.68       11.40      0.87 o
  -4   8   0        7.76        7.36      0.63 o
  -3   8   0        0.17        0.19      0.28 o
  -2   8   0        9.19        7.97      0.42 o
  -1   8   0       22.64       22.52      1.08 o
   0   8   0       44.07       45.82      1.51 o
   1   8   0        0.02        0.34      0.16 o
   2   8   0       19.80       18.91      0.83 o
   3   8   0        5.41        6.36      0.42 o
   4   8   0        6.41        5.02      0.35 o
   5   8   0       27.90       28.54      1.05 o
   6   8   0       65.80       64.10      3.08 o
  -3   9   0       58.23       57.11      3.75 o
  -2   9   0        0.48        0.39      0.26 o
  -1   9   0       13.99       14.04      1.21 o
   0   9   0       35.84       39.55      1.54 o
   1   9   0       33.76       30.14      1.25 o
   2   9   0       27.61       28.90      1.20 o
   3   9   0        0.22        0.66      0.23 o
   4   9   0        7.38        7.27      0.42 o
   5   9   0       11.26        9.99      0.60 o
  -2  10   0        0.54        0.69      0.53 o
  -1  10   0        0.14       -0.20      0.25 o
   0  10   0       24.22       23.26      1.69 o
   1  10   0       53.75       55.67      2.12 o
   2  10   0        0.13       -0.16      0.22 o
   3  10   0       40.78       41.10      1.79 o
   4  10   0       35.66       34.00      1.24 o
  -3 -10   1       27.32       29.49      1.29 o
  -2 -10   1        4.49        4.21      0.40 o
  -1 -10   1        3.21        2.27      0.36 o
   0 -10   1        2.53        2.43      0.45 o
   1 -10   1        0.20        0.22      0.23 o
  -5  -9   1        1.37        1.96      0.29 o
  -4  -9   1        0.73        1.22      0.30 o
  -3  -9   1       19.16       18.12      0.87 o
  -2  -9   1       23.20       25.60      1.11 o
  -1  -9   1       75.68       82.89      3.01 o
   0  -9   1        9.03        9.53      0.56 o
   1  -9   1        0.00       -0.21      0.26 o
   2  -9   1       19.48       18.90      1.58 o
   3  -9   1        2.43        1.58      0.58 o
  -6  -8   1      122.16      132.46      4.75 o
  -5  -8   1        2.91        3.13      0.30 o
  -4  -8   1        0.22        0.05      0.20 o
  -3  -8   1       10.47        8.48      0.50 o
  -2  -8   1       63.48       56.98      2.14 o
  -1  -8   1       12.32       12.63      0.63 o
   0  -8   1      117.50      120.45      4.24 o
   1  -8   1       41.40       45.60      1.74 o
   2  -8   1       21.95       25.29      1.19 o
   3  -8   1        9.71       11.59      0.82 o
   4  -8   1        4.29        5.05      0.56 o
  -7  -7   1       18.22       16.89      1.10 o
  -6  -7   1        3.86        3.47      0.54 o
  -5  -7   1        0.50        0.65      0.22 o
  -4  -7   1        0.16        0.23      0.19 o
  -3  -7   1       45.92       43.99      1.46 o
  -2  -7   1        7.01        6.93      0.37 o
  -1  -7   1        7.72        9.70      0.43 o
   0  -7   1      173.03      177.54      4.84 o
   1  -7   1        8.62        9.79      0.43 o
   2  -7   1       23.36       21.96      0.72 o
   3  -7   1       10.50       12.13      0.64 o
   4  -7   1       31.18       28.13      1.52 o
   5  -7   1        0.49        0.19      0.55 o
  -7  -6   1       59.31       59.77      2.88 o
  -6  -6   1       59.66       62.19      2.34 o
  -5  -6   1        0.29        0.32      0.21 o
  -4  -6   1       12.34       11.70      0.51 o
  -3  -6   1      109.63      103.53      3.17 o
  -2  -6   1       36.87       35.07      1.16 o
  -1  -6   1       41.20       38.39      1.04 o
   0  -6   1        0.34        0.78      0.12 o
   1  -6   1      221.23      216.51      5.82 o
   2  -6   1        7.87        6.87      0.30 o
   3  -6   1       47.41       48.51      1.40 o
   4  -6   1        0.99        0.74      0.23 o
   5  -6   1        5.41        5.45      0.53 o
   6  -6   1       18.09       17.13      1.10 o
  -8  -5   1       24.50       33.30      2.00 o
  -7  -5   1        1.52        1.26      0.35 o
  -6  -5   1       18.00       16.79      1.01 o
  -5  -5   1      438.25      433.88     14.68 o
  -4  -5   1       78.30       75.48      2.34 o
  -3  -5   1       13.77       13.05      0.46 o
  -2  -5   1      608.07      590.67     17.27 o
  -1  -5   1       13.25        9.93      0.33 o
   0  -5   1      141.24      146.57      3.62 o
   1  -5   1       60.19       57.73      1.48 o
   2  -5   1       21.05       21.07      0.60 o
   3  -5   1        4.02        4.00      0.18 o
   4  -5   1       79.92       76.81      2.85 o
   5  -5   1       12.58       12.19      0.64 o
   6  -5   1       71.97       71.63      3.37 o
   7  -5   1        0.65        0.11      0.34 o
  -8  -4   1        0.77        0.18      0.23 o
  -7  -4   1       14.67       14.10      0.89 o
  -6  -4   1       56.78       53.12      2.50 o
  -5  -4   1      401.42      386.82     11.31 o
  -4  -4   1        0.83        0.26      0.15 o
  -3  -4   1        0.05        0.03      0.09 o
  -2  -4   1       40.57       50.89      1.96 o
  -1  -4   1      942.10      989.13     25.88 o
   0  -4   1      411.81      440.00     10.71 o
   1  -4   1      890.83      936.78     20.81 o
   2  -4   1       83.06       94.10      2.15 o
   3  -4   1       39.05       39.14      0.94 o
   4  -4   1        0.38        0.73      0.18 o
   5  -4   1       92.29       88.05      3.22 o
   6  -4   1        0.54        0.49      0.32 o
   7  -4   1        5.22        4.38      0.51 o
  -8  -3   1        0.19        0.21      0.15 o
  -7  -3   1        0.78        0.91      0.20 o
  -6  -3   1       16.54       15.49      0.74 o
  -5  -3   1        7.88        8.21      0.34 o
  -4  -3   1        0.34        0.40      0.11 o
  -3  -3   1       53.90       60.09      1.67 o
  -2  -3   1        3.47        3.90      0.31 o
  -1  -3   1      334.34      327.41      7.82 o
   0  -3   1      355.02      357.50      7.94 o
   1  -3   1      102.48      112.82      2.55 o
   2  -3   1      713.44      747.95     16.62 o
   3  -3   1      132.29      142.30      3.02 o
   4  -3   1      103.19      108.60      3.08 o
   5  -3   1     1153.45     1138.24     33.59 o
   6  -3   1       14.23       15.57      0.74 o
   7  -3   1        2.56        3.45      0.43 o
   8  -3   1       27.32       27.83      2.48 o
  -8  -2   1        1.26        0.52      0.22 o
  -7  -2   1       69.60       67.84      1.96 o
  -6  -2   1      157.48      159.58      4.97 o
  -5  -2   1       11.40       10.89      0.46 o
  -4  -2   1      152.78      145.78      4.44 o
  -3  -2   1      153.71      160.89      3.98 o
  -2  -2   1       11.75       11.54      0.31 o
  -1  -2   1        8.17        7.92      0.20 o
   0  -2   1        9.92        5.80      0.15 o
   1  -2   1      559.34      565.78     11.73 o
   2  -2   1      169.81      182.31      3.59 o
   3  -2   1        6.37        8.94      0.37 o
   4  -2   1       80.98       80.25      2.46 o
   5  -2   1      326.01      305.42      9.08 o
   6  -2   1       10.10        9.97      0.43 o
   7  -2   1        3.54        4.13      0.43 o
   8  -2   1       28.59       33.91      2.80 o
  -8  -1   1       25.07       31.57      1.62 o
  -7  -1   1       89.99       87.06      2.45 o
  -6  -1   1       73.91       67.30      1.74 o
  -5  -1   1       52.56       50.08      1.45 o
  -4  -1   1      638.29      704.15     24.41 o
  -3  -1   1      403.09      415.40     11.05 o
  -2  -1   1      264.63      265.07      5.48 o
  -1  -1   1      561.29      510.21     12.32 o
   0  -1   1       38.25       31.98      0.69 o
   1  -1   1      100.85       97.92      2.07 o
   2  -1   1      302.71      326.70      9.39 o
   3  -1   1      106.73      100.35      2.28 o
   4  -1   1       24.12       23.56      0.57 o
   5  -1   1       36.67       37.50      1.05 o
   6  -1   1      162.04      152.33      4.14 o
   7  -1   1       75.06       78.06      3.12 o
   8  -1   1       11.36        9.29      1.16 o
  -8   0   1        1.29        2.66      0.38 o
  -7   0   1        1.63        0.92      0.17 o
  -6   0   1       76.19       70.52      1.82 o
  -5   0   1        1.61        0.21      0.10 o
  -4   0   1      313.64      355.06      8.57 o
  -3   0   1      190.17      219.19      5.91 o
  -2   0   1       33.99       24.82      0.78 o
  -1   0   1     6022.85     5653.91    150.48 o
   0   0   1      881.05      923.27     35.53 o
   1   0   1     1125.77     1045.57     33.74 o
   2   0   1       90.34      114.67      2.77 o
   3   0   1       26.11       37.66      1.02 o
   4   0   1      165.10      174.39      4.31 o
   5   0   1      241.28      250.44      6.16 o
   6   0   1       67.99       65.28      1.85 o
   7   0   1        1.80        2.73      0.24 o
   8   0   1        4.20        3.87      0.82 o
  -8   1   1       13.04       15.27      1.11 o
  -7   1   1        3.27        4.21      0.34 o
  -6   1   1       15.06       13.69      0.45 o
  -5   1   1      186.16      173.44      4.28 o
  -4   1   1       56.19       55.71      1.40 o
  -3   1   1      325.12      405.11      9.09 o
  -2   1   1      565.66      571.69     12.02 o
  -1   1   1      136.25      137.37      3.13 o
   0   1   1        4.52        4.62      0.46 o
   1   1   1      369.36      397.37      9.50 o
   2   1   1      946.08      978.85     21.06 o
   3   1   1      993.13     1077.15     24.09 o
   4   1   1        0.28        0.35      0.07 o
   5   1   1        6.94        7.92      0.31 o
   6   1   1      190.19      181.45      4.93 o
   7   1   1        0.84        0.52      0.15 o
   8   1   1        2.19        2.22      0.28 o
  -8   2   1        4.96        5.85      0.58 o
  -7   2   1        6.97        5.86      0.79 o
  -6   2   1        5.61        3.93      0.32 o
  -5   2   1       27.03       26.80      1.01 o
  -4   2   1       14.52       13.76      0.47 o
  -3   2   1      233.41      244.01      5.47 o
  -2   2   1        0.46        0.74      0.07 o
  -1   2   1      138.31      128.75      4.38 o
   0   2   1     1250.53     1275.94     31.13 o
   1   2   1     8768.23     9558.23    207.93 o
   2   2   1       13.76        8.17      0.34 o
   3   2   1        7.17        9.69      0.29 o
   4   2   1      138.52      157.28      3.86 o
   5   2   1        7.18        5.95      0.27 o
   6   2   1       40.99       30.12      0.92 o
   7   2   1        1.37        0.90      0.23 o
   8   2   1        0.93        1.77      0.27 o
  -8   3   1        1.73        1.83      0.42 o
  -7   3   1        6.06        6.01      0.54 o
  -6   3   1       63.08       58.94      2.43 o
  -5   3   1        3.82        3.70      0.56 o
  -4   3   1       21.19       21.98      0.77 o
  -3   3   1       17.78       16.37      0.62 o
  -2   3   1        0.72        3.30      0.21 o
  -1   3   1       78.55       80.33      2.06 o
   0   3   1      475.19      515.01     14.46 o
   1   3   1      893.29      897.43     20.79 o
   2   3   1       35.22       29.48      0.80 o
   3   3   1       10.26        9.20      0.41 o
   4   3   1       24.32       20.60      0.64 o
   5   3   1      133.31      154.22      4.68 o
   6   3   1       35.48       37.72      1.31 o
   7   3   1       67.46       64.11      2.13 o
   8   3   1        1.57        3.12      0.58 o
  -7   4   1        1.43        1.88      0.38 o
  -6   4   1        1.57        2.08      0.26 o
  -5   4   1      174.58      170.50      7.69 o
  -4   4   1      164.49      159.91      4.91 o
  -3   4   1       28.10       26.44      0.80 o
  -2   4   1       11.38       12.08      0.35 o
  -1   4   1       86.37       92.61      2.26 o
   0   4   1      616.91      619.87     13.82 o
   1   4   1       58.34       54.47      1.50 o
   2   4   1       32.70       32.70      0.93 o
   3   4   1      159.62      155.39      3.77 o
   4   4   1      141.43      132.00      4.39 o
   5   4   1       51.66       51.47      1.79 o
   6   4   1        0.17        0.39      0.21 o
   7   4   1       22.55       22.83      0.95 o
   8   4   1       85.79       87.94      3.37 o
  -7   5   1       19.89       22.67      1.72 o
  -6   5   1        1.71        1.12      0.34 o
  -5   5   1       53.04       52.42      2.01 o
  -4   5   1      457.14      467.33     14.06 o
  -3   5   1       56.34       56.89      1.63 o
  -2   5   1       30.60       30.94      0.75 o
  -1   5   1      843.14      866.25     19.28 o
   0   5   1      242.87      242.15      5.92 o
   1   5   1      390.60      375.49      9.89 o
   2   5   1      104.90      102.50      2.77 o
   3   5   1      108.14       91.03      2.26 o
   4   5   1        0.00       -0.05      0.12 o
   5   5   1        8.48        6.71      0.39 o
   6   5   1        1.22        0.69      0.26 o
   7   5   1        2.34        2.32      0.31 o
   8   5   1       18.77       18.50      0.92 o
  -6   6   1        3.90        3.29      0.61 o
  -5   6   1       30.81       31.31      1.63 o
  -4   6   1       27.88       27.37      1.31 o
  -3   6   1       24.44       23.03      0.74 o
  -2   6   1       53.53       59.28      1.53 o
  -1   6   1       72.59       74.48      1.89 o
   0   6   1      132.38      138.68      3.44 o
   1   6   1        0.03        0.20      0.16 o
   2   6   1      344.85      356.94      9.43 o
   3   6   1        2.52        2.21      0.17 o
   4   6   1        0.37        0.22      0.12 o
   5   6   1      176.35      166.95      5.78 o
   6   6   1       32.72       34.27      1.38 o
   7   6   1       16.89       17.77      0.91 o
   8   6   1        2.45        1.90      0.34 o
  -5   7   1        0.87        1.24      0.37 o
  -4   7   1       57.01       58.24      3.17 o
  -3   7   1        7.53        6.60      0.35 o
  -2   7   1        9.60        9.78      0.44 o
  -1   7   1      147.72      147.91      4.03 o
   0   7   1        0.10        0.03      0.12 o
   1   7   1        5.72        4.77      0.27 o
   2   7   1        9.83        9.13      0.41 o
   3   7   1       54.04       51.59      1.49 o
   4   7   1        2.16        2.27      0.21 o
   5   7   1      111.92      114.12      4.03 o
   6   7   1       14.03       14.00      0.95 o
   7   7   1       15.33       15.58      0.86 o
  -5   8   1        0.01        0.20      0.35 o
  -4   8   1        1.64        2.04      0.79 o
  -3   8   1      119.78      131.67      6.42 o
  -2   8   1        2.69        3.23      0.26 o
  -1   8   1        6.46        6.43      0.30 o
   0   8   1      132.03      133.17      4.04 o
   1   8   1       13.06       13.31      0.55 o
   2   8   1       11.09       10.59      0.47 o
   3   8   1       40.72       37.46      1.27 o
   4   8   1        0.12        0.19      0.19 o
   5   8   1        3.96        4.32      0.37 o
   6   8   1       20.66       19.46      1.21 o
  -3   9   1        0.70        0.79      0.47 o
  -2   9   1        9.83       10.30      0.71 o
  -1   9   1        7.52        6.95      0.56 o
   0   9   1       98.71      101.68      3.13 o
   1   9   1       26.64       25.11      1.42 o
   2   9   1       10.89       12.19      0.55 o
   3   9   1        8.74        7.02      0.40 o
   4   9   1        0.61        0.73      0.24 o
   5   9   1        4.94        4.51      0.40 o
   6   9   1        0.52        0.16      0.53 o
  -2  10   1        4.40        4.33      0.74 o
  -1  10   1       41.77       47.05      2.28 o
   0  10   1       40.01       41.75      2.05 o
   1  10   1        2.88        3.04      0.43 o
   2  10   1        0.03        0.11      0.24 o
   3  10   1       51.55       48.70      2.09 o
   4  10   1        4.50        6.16      0.47 o
  -3 -10   2        7.54        8.60      0.58 o
  -2 -10   2       12.22       10.91      0.66 o
  -1 -10   2        0.03       -0.22      0.33 o
   0 -10   2        0.06        0.10      0.32 o
   1 -10   2        7.83       10.08      1.11 o
  -5  -9   2        2.06        2.67      0.42 o
  -4  -9   2        7.23        6.77      0.50 o
  -3  -9   2        3.40        2.54      0.33 o
  -2  -9   2        4.88        4.73      0.70 o
  -1  -9   2        9.33       10.26      0.59 o
   0  -9   2        8.41        8.16      0.52 o
   1  -9   2        9.46       10.55      0.75 o
   2  -9   2        1.26        2.11      0.58 o
   3  -9   2        0.03       -0.42      0.42 o
  -6  -8   2        6.06        6.88      0.52 o
  -5  -8   2        0.30        0.34      0.22 o
  -4  -8   2        3.97        3.33      0.34 o
  -3  -8   2       82.53       84.17      3.05 o
  -2  -8   2        0.13        0.01      0.20 o
  -1  -8   2       23.66       27.14      1.14 o
   0  -8   2      254.78      250.13      8.58 o
   1  -8   2       11.77       11.36      0.59 o
   2  -8   2        0.00        0.00      0.19 o
   3  -8   2        1.41        1.06      0.34 o
   4  -8   2        7.04        9.39      0.74 o
  -6  -7   2        0.83        0.63      0.24 o
  -5  -7   2        0.71        0.50      0.28 o
  -4  -7   2       11.47       11.44      0.61 o
  -3  -7   2       24.03       18.01      1.12 o
  -2  -7   2        4.96        4.86      0.31 o
  -1  -7   2       16.99       19.30      0.73 o
   0  -7   2      278.00      275.24      7.43 o
   1  -7   2       10.96       10.52      0.48 o
   2  -7   2       61.60       60.84      1.75 o
   3  -7   2      101.33       97.23      4.40 o
   4  -7   2       13.72       11.49      0.80 o
   5  -7   2        0.12        0.66      0.33 o
  -7  -6   2        1.07        1.36      0.39 o
  -6  -6   2        0.48       -0.04      0.19 o
  -5  -6   2      180.51      177.47      6.15 o
  -4  -6   2        0.04       -0.14      0.14 o
  -3  -6   2        5.93        5.57      0.31 o
  -2  -6   2        0.00       -0.01      0.13 o
  -1  -6   2       68.57       63.86      1.82 o
   0  -6   2       43.34       49.55      1.44 o
   1  -6   2       48.03       45.68      1.33 o
   2  -6   2       16.48       15.54      0.54 o
   3  -6   2        4.57        3.03      0.20 o
   4  -6   2        1.77        2.58      0.30 o
   5  -6   2        8.62        9.01      0.77 o
   6  -6   2       37.50       45.12      2.29 o
  -7  -5   2       25.17       28.31      1.55 o
  -6  -5   2      152.95      153.25      4.64 o
  -5  -5   2      413.88      412.90     12.17 o
  -4  -5   2        9.72        9.09      0.42 o
  -3  -5   2      276.38      265.96      7.05 o
  -2  -5   2        7.23        8.16      0.33 o
  -1  -5   2      163.79      149.33      4.00 o
   0  -5   2        8.00        7.15      0.26 o
   1  -5   2      198.01      198.74      4.89 o
   2  -5   2      402.38      386.42      9.44 o
   3  -5   2        0.96        0.52      0.10 o
   4  -5   2        8.39       10.34      0.45 o
   5  -5   2       12.62       11.54      0.62 o
   6  -5   2       17.02       14.54      0.95 o
   7  -5   2       43.73       45.06      2.59 o
  -8  -4   2        0.54        0.51      0.25 o
  -7  -4   2       18.48       21.26      1.21 o
  -6  -4   2        1.84        2.07      0.27 o
  -5  -4   2        1.58        1.75      0.26 o
  -4  -4   2       15.59       13.96      0.57 o
  -3  -4   2      194.56      173.64      4.64 o
  -2  -4   2      525.52      534.35     14.00 o
  -1  -4   2       23.65       24.70      0.74 o
   0  -4   2        2.59        1.36      0.25 o
   1  -4   2      117.69      130.05      3.22 o
   2  -4   2      297.21      302.98      6.86 o
   3  -4   2       13.19       14.43      0.39 o
   4  -4   2       44.30       40.96      1.34 o
   5  -4   2        3.32        4.14      0.34 o
   6  -4   2       27.71       27.72      1.47 o
   7  -4   2       15.49       14.31      0.95 o
  -8  -3   2        1.74        1.35      0.27 o
  -7  -3   2        1.36        0.95      0.30 o
  -6  -3   2        1.04        1.24      0.28 o
  -5  -3   2        3.53        4.47      0.36 o
  -4  -3   2      244.32      227.85      5.56 o
  -3  -3   2      111.62      101.89      2.54 o
  -2  -3   2        3.28        4.23      0.30 o
  -1  -3   2      184.51      183.09      4.84 o
   0  -3   2      775.70      737.85     19.30 o
   1  -3   2     1540.25     1544.12     38.08 o
   2  -3   2        2.38        1.74      0.08 o
   3  -3   2        6.91        4.74      0.19 o
   4  -3   2      911.06      898.86     26.54 o
   5  -3   2        9.67        8.81      0.40 o
   6  -3   2       27.70       26.92      1.27 o
   7  -3   2        2.26        1.81      0.35 o
   8  -3   2        0.18       -0.53      0.53 o
  -8  -2   2        7.82        6.88      0.56 o
  -7  -2   2        0.03        0.02      0.16 o
  -6  -2   2       56.15       54.12      1.81 o
  -5  -2   2        0.90        1.74      0.17 o
  -4  -2   2      129.96      123.20      4.32 o
  -3  -2   2        5.16        4.95      0.21 o
  -2  -2   2       28.17       27.93      0.79 o
  -1  -2   2       18.93       16.35      0.41 o
   0  -2   2      398.13      410.15     10.53 o
   1  -2   2        5.65        4.26      0.13 o
   2  -2   2      812.20      837.00     17.45 o
   3  -2   2       11.88       14.69      0.49 o
   4  -2   2        1.51        2.92      0.19 o
   5  -2   2       66.53       73.48      2.28 o
   6  -2   2        2.63        2.70      0.30 o
   7  -2   2       34.66       34.62      1.75 o
   8  -2   2        6.16        6.60      1.00 o
  -8  -1   2        0.51        0.35      0.26 o
  -7  -1   2       35.93       33.18      1.04 o
  -6  -1   2        0.04       -0.10      0.11 o
  -5  -1   2       29.72       35.54      1.38 o
  -4  -1   2        0.19       -0.06      0.08 o
  -3  -1   2       96.18      100.93      3.10 o
  -2  -1   2      235.91      253.39      6.42 o
  -1  -1   2      229.13      207.46      4.91 o
   0  -1   2      130.31      122.08      2.53 o
   1  -1   2        6.33        4.37      0.12 o
   2  -1   2      387.08      382.60      9.92 o
   3  -1   2      201.11      226.72      7.30 o
   4  -1   2        0.88        1.23      0.12 o
   5  -1   2      129.79      122.04      3.33 o
   6  -1   2      385.95      397.72     11.79 o
   7  -1   2        5.36        5.41      0.67 o
   8  -1   2        0.17        1.32      0.58 o
  -8   0   2        5.53        7.57      0.62 o
  -7   0   2       37.91       35.64      1.18 o
  -6   0   2      294.43      274.06      6.74 o
  -5   0   2       64.18       66.21      1.70 o
  -4   0   2       26.23       19.65      0.60 o
  -3   0   2       38.50       43.20      1.21 o
  -2   0   2     1336.67     1288.33     28.85 o
  -1   0   2      396.13      368.08     11.11 o
   0   0   2      713.31      685.83     14.20 o
   1   0   2     1329.63     1320.16     29.14 o
   2   0   2      563.70      601.53     17.13 o
   3   0   2      252.67      280.07      6.29 o
   4   0   2      192.67      194.39      4.79 o
   5   0   2      136.59      141.74      3.72 o
   6   0   2        0.00       -0.17      0.17 o
   7   0   2       11.74       11.71      0.45 o
   8   0   2        0.64        0.59      0.30 o
  -8   1   2        0.00        0.10      0.29 o
  -7   1   2       49.46       48.03      2.32 o
  -6   1   2       78.83       72.80      1.87 o
  -5   1   2        2.20        4.47      0.19 o
  -4   1   2       22.81       16.96      0.47 o
  -3   1   2     1556.96     1675.15     43.66 o
  -2   1   2      423.17      464.82     12.24 o
  -1   1   2       84.65       89.04      2.37 o
   0   1   2        9.88       15.34      0.42 o
   1   1   2      404.82      413.07     12.14 o
   2   1   2      327.66      359.31     12.35 o
   3   1   2      255.70      268.54      5.62 o
   4   1   2       70.19       91.50      2.09 o
   5   1   2       12.66       12.30      0.42 o
   6   1   2        0.01       -0.11      0.11 o
   7   1   2       15.12       16.10      0.62 o
   8   1   2       54.85       61.07      2.35 o
  -8   2   2        2.15        1.88      0.50 o
  -7   2   2       47.11       45.03      2.21 o
  -6   2   2        5.66        5.06      0.30 o
  -5   2   2       51.32       44.75      1.44 o
  -4   2   2      323.89      357.63      8.61 o
  -3   2   2      189.68      187.06      5.06 o
  -2   2   2      421.01      415.46     14.35 o
  -1   2   2      145.36      148.50      3.35 o
   0   2   2     9331.71     9113.64    211.24 o
   1   2   2     9169.62     7813.67    370.93 o
   2   2   2      429.73      446.09     12.67 o
   3   2   2       50.36       56.18      1.55 o
   4   2   2      450.34      478.00     14.03 o
   5   2   2      197.12      213.45      4.82 o
   6   2   2        1.38        1.56      0.15 o
   7   2   2       50.73       48.18      1.62 o
   8   2   2        1.47        1.76      0.27 o
  -7   3   2       30.33       33.05      1.74 o
  -6   3   2        3.28        3.20      0.38 o
  -5   3   2      113.46      105.09      3.28 o
  -4   3   2       43.74       44.29      1.46 o
  -3   3   2       57.54       48.24      1.53 o
  -2   3   2       20.64       22.19      0.66 o
  -1   3   2      118.04      113.80      2.56 o
   0   3   2      631.07      642.22     13.29 o
   1   3   2      122.64      123.40      2.73 o
   2   3   2       75.25       80.62      2.14 o
   3   3   2       55.97       69.86      2.26 o
   4   3   2      222.16      269.35      7.92 o
   5   3   2       14.29       13.97      0.50 o
   6   3   2        1.19        0.73      0.13 o
   7   3   2       37.76       32.42      1.15 o
   8   3   2       15.03       18.48      1.06 o
  -7   4   2        0.16       -0.11      0.29 o
  -6   4   2        5.23        4.20      0.46 o
  -5   4   2      229.76      235.61      7.16 o
  -4   4   2       18.80       18.49      0.67 o
  -3   4   2        9.20        9.02      0.33 o
  -2   4   2        2.54        2.27      0.13 o
  -1   4   2      130.41      137.65      3.11 o
   0   4   2       39.55       36.49      0.86 o
   1   4   2       31.66       37.94      0.90 o
   2   4   2       77.97       84.38      2.28 o
   3   4   2       13.72       11.71      0.66 o
   4   4   2       74.93       75.24      3.03 o
   5   4   2        2.44        2.32      0.21 o
   6   4   2       83.54       85.60      2.76 o
   7   4   2      126.33      120.53      4.40 o
   8   4   2        3.52        2.11      0.39 o
  -7   5   2        0.22        0.09      0.33 o
  -6   5   2        1.73        1.44      0.35 o
  -5   5   2      214.05      211.36      7.93 o
  -4   5   2       16.23       17.99      0.67 o
  -3   5   2       19.65       18.95      0.61 o
  -2   5   2      268.86      282.38      7.61 o
  -1   5   2      210.72      226.52      5.08 o
   0   5   2       48.72       52.93      1.15 o
   1   5   2       47.25       52.62      1.57 o
   2   5   2      636.07      681.94     17.83 o
   3   5   2       24.98       26.03      0.84 o
   4   5   2       12.52       13.84      0.52 o
   5   5   2      120.29      122.10      4.09 o
   6   5   2       11.23       11.02      0.61 o
   7   5   2       17.72       17.62      0.85 o
   8   5   2        2.59        2.63      0.34 o
  -6   6   2       15.70       14.87      1.01 o
  -5   6   2        3.38        3.22      0.44 o
  -4   6   2       17.77       18.09      0.70 o
  -3   6   2        9.01        8.98      0.35 o
  -2   6   2       62.38       65.74      1.67 o
  -1   6   2        7.93        8.30      0.32 o
   0   6   2       53.50       55.42      1.32 o
   1   6   2       84.82       88.70      2.20 o
   2   6   2        2.26        2.46      0.18 o
   3   6   2        3.37        2.26      0.19 o
   4   6   2        0.09        0.27      0.15 o
   5   6   2      194.42      197.06      6.76 o
   6   6   2        2.27        2.55      0.32 o
   7   6   2        1.80        1.65      0.30 o
   8   6   2        2.07        1.55      0.40 o
  -5   7   2        6.15        5.59      0.57 o
  -4   7   2        0.14        0.04      0.29 o
  -3   7   2      119.11      120.42      3.76 o
  -2   7   2        5.63        5.01      0.26 o
  -1   7   2       40.54       44.12      1.17 o
   0   7   2      105.20      106.97      2.48 o
   1   7   2       57.55       56.29      1.44 o
   2   7   2       29.60       28.51      0.97 o
   3   7   2       40.34       36.87      1.43 o
   4   7   2      159.33      154.15      4.66 o
   5   7   2       66.56       69.85      2.56 o
   6   7   2        1.32        1.11      0.40 o
   7   7   2       34.29       35.45      3.55 o
  -5   8   2        2.61        2.20      0.42 o
  -4   8   2       32.05       30.13      1.85 o
  -3   8   2       94.62      100.29      3.72 o
  -2   8   2        0.00       -0.10      0.15 o
  -1   8   2       18.27       16.85      0.58 o
   0   8   2       18.62       18.39      0.69 o
   1   8   2        3.22        3.19      0.45 o
   2   8   2        0.00       -0.14      0.14 o
   3   8   2       10.91       11.16      0.92 o
   4   8   2       12.45       10.26      0.54 o
   5   8   2       18.53       17.27      0.81 o
   6   8   2        0.29        0.29      0.35 o
   7   8   2        0.32       -0.14      0.32 o
  -3   9   2        2.12        1.76      0.39 o
  -2   9   2       12.81       13.75      0.86 o
  -1   9   2        2.78        4.43      0.45 o
   0   9   2      131.74      136.64      4.79 o
   1   9   2       12.52       11.95      1.11 o
   2   9   2       14.38       14.59      0.72 o
   3   9   2        0.10       -0.02      0.20 o
   4   9   2       31.17       27.13      1.25 o
   5   9   2        3.53        4.14      0.50 o
   6   9   2        0.09        0.13      0.34 o
  -2  10   2       13.72       12.09      1.21 o
  -1  10   2        0.27        0.18      0.30 o
   0  10   2        0.63        0.58      0.34 o
   1  10   2       76.16       83.22      3.05 o
   2  10   2       42.09       45.38      1.79 o
   3  10   2        0.35        0.20      0.23 o
   4  10   2        2.52        1.93      0.35 o
   1  11   2       28.05       28.60      1.56 o
   2  11   2        6.80        8.96      0.59 o
  -1 -10   3        0.22        0.49      0.29 o
   0 -10   3        8.84       10.83      0.64 o
  -4  -9   3        1.36        3.32      0.37 o
  -3  -9   3       22.01       23.45      1.07 o
  -2  -9   3        2.86        2.52      0.33 o
  -1  -9   3       13.52       13.23      0.71 o
   0  -9   3       72.34       79.62      2.94 o
   1  -9   3        4.38        5.20      0.45 o
   2  -9   3       24.03       25.19      1.95 o
   3  -9   3        3.12        3.75      0.74 o
  -5  -8   3        6.01        5.23      0.43 o
  -4  -8   3       88.60       86.30      4.62 o
  -3  -8   3        1.55        2.36      0.30 o
  -2  -8   3       22.52       22.22      0.99 o
  -1  -8   3      188.57      176.13      6.13 o
   0  -8   3       11.04       10.48      0.58 o
   1  -8   3       10.62       11.34      0.60 o
   2  -8   3       15.02       16.96      1.72 o
   3  -8   3        0.23        0.08      0.30 o
   4  -8   3        0.04       -0.05      0.37 o
  -6  -7   3       18.51       21.66      1.02 o
  -5  -7   3        0.14       -0.18      0.19 o
  -4  -7   3       19.58       16.98      0.84 o
  -3  -7   3        7.00        6.15      0.48 o
  -2  -7   3       95.94       87.54      3.16 o
  -1  -7   3        7.95        7.59      0.40 o
   0  -7   3       21.38       25.56      0.84 o
   1  -7   3       13.51       12.43      0.48 o
   2  -7   3        0.42        0.32      0.16 o
   3  -7   3       82.79       78.70      3.63 o
   4  -7   3        6.36        5.95      0.58 o
   5  -7   3       11.50       10.91      0.85 o
  -7  -6   3        0.34        0.58      0.29 o
  -6  -6   3       80.19       84.78      3.11 o
  -5  -6   3        1.67        1.87      0.28 o
  -4  -6   3       13.72       13.90      0.59 o
  -3  -6   3       44.02       37.48      1.48 o
  -2  -6   3        0.19       -0.03      0.16 o
  -1  -6   3       11.89        9.73      0.50 o
   0  -6   3        0.20        0.08      0.13 o
   1  -6   3      216.28      218.47      5.92 o
   2  -6   3        6.73        6.42      0.29 o
   3  -6   3       43.94       46.06      1.53 o
   4  -6   3        0.60        0.97      0.29 o
   5  -6   3        0.01       -0.08      0.25 o
   6  -6   3       62.07       74.98      3.58 o
  -7  -5   3        0.05        0.10      0.24 o
  -6  -5   3      109.82      106.77      3.84 o
  -5  -5   3       12.86       12.58      0.78 o
  -4  -5   3        0.23       -0.09      0.13 o
  -3  -5   3       76.87       75.22      2.35 o
  -2  -5   3      120.30      125.49      3.39 o
  -1  -5   3       10.29        9.73      0.37 o
   0  -5   3       41.40       41.18      1.48 o
   1  -5   3       79.87       73.79      1.89 o
   2  -5   3       72.18       66.40      1.88 o
   3  -5   3        1.66        1.64      0.15 o
   4  -5   3       96.00       85.85      3.40 o
   5  -5   3        3.15        3.09      0.41 o
   6  -5   3       11.95       10.38      0.77 o
   7  -5   3       53.39       56.49      2.80 o
  -8  -4   3       12.94       20.58      1.23 o
  -7  -4   3      116.81      132.32     10.95 o
  -6  -4   3       11.60       10.07      1.21 o
  -5  -4   3      118.72      110.49      3.92 o
  -4  -4   3       15.09       14.17      0.64 o
  -3  -4   3        0.69        0.07      0.10 o
  -2  -4   3      316.92      311.10      8.23 o
  -1  -4   3       69.86       60.85      1.69 o
   0  -4   3        0.42        0.38      0.09 o
   1  -4   3       96.70       92.47      2.51 o
   2  -4   3        1.58        1.19      0.11 o
   3  -4   3        6.16        6.34      0.21 o
   4  -4   3        3.14        3.67      0.28 o
   5  -4   3       18.59       21.10      0.97 o
   6  -4   3        0.69        0.34      0.26 o
   7  -4   3       29.19       30.43      1.64 o
  -8  -3   3       19.93       27.05      1.61 o
  -7  -3   3        3.15        4.86      0.74 o
  -6  -3   3       26.58       28.10      1.17 o
  -5  -3   3      193.33      200.29      7.59 o
  -4  -3   3     1010.00      957.38     25.11 o
  -3  -3   3       46.29       42.90      1.22 o
  -2  -3   3      248.72      252.81      6.69 o
  -1  -3   3      397.16      419.02     10.98 o
   0  -3   3       13.33       23.44      0.63 o
   1  -3   3       24.86       28.81      0.75 o
   2  -3   3      124.86      114.07      2.62 o
   3  -3   3       48.20       42.18      1.20 o
   4  -3   3        0.08        0.30      0.13 o
   5  -3   3      148.95      140.75      4.34 o
   6  -3   3        0.40        1.07      0.27 o
   7  -3   3       48.78       51.09      3.62 o
   8  -3   3        7.02        7.65      1.16 o
  -8  -2   3        2.15        3.17      0.41 o
  -7  -2   3        5.05        5.35      0.40 o
  -6  -2   3        0.70        0.83      0.21 o
  -5  -2   3       13.26       13.25      0.61 o
  -4  -2   3       69.27       59.98      2.18 o
  -3  -2   3        0.14        0.43      0.17 o
  -2  -2   3      109.08      101.95      2.74 o
  -1  -2   3     2085.30     2007.49     58.75 o
   0  -2   3        0.33        0.73      0.06 o
   1  -2   3      374.51      408.32      9.06 o
   2  -2   3      950.96     1021.72     24.31 o
   3  -2   3        1.64        1.78      0.20 o
   4  -2   3       12.19       14.56      0.54 o
   5  -2   3       28.78       29.50      1.01 o
   6  -2   3       35.97       35.27      1.19 o
   7  -2   3        2.89        2.68      0.38 o
   8  -2   3        0.13       -0.47      0.47 o
  -8  -1   3        5.47        6.28      0.74 o
  -7  -1   3       36.69       39.48      1.12 o
  -6  -1   3       48.71       58.54      2.20 o
  -5  -1   3        8.02        6.38      0.32 o
  -4  -1   3       45.31       49.27      2.22 o
  -3  -1   3       12.19       14.16      0.57 o
  -2  -1   3      946.29      954.85     29.88 o
  -1  -1   3      167.33      194.21      5.08 o
   0  -1   3      384.16      374.00      7.70 o
   1  -1   3     1289.48     1194.91     28.62 o
   2  -1   3     2539.06     2663.90     56.32 o
   3  -1   3      209.54      242.04      7.02 o
   4  -1   3       42.65       42.99      1.38 o
   5  -1   3     1324.82     1292.73     37.98 o
   6  -1   3       93.26       91.43      2.83 o
   7  -1   3       17.46       20.47      1.12 o
  -8   0   3        2.27        3.69      0.77 o
  -7   0   3       30.52       24.00      1.10 o
  -6   0   3        0.01       -0.02      0.10 o
  -5   0   3       61.22       65.46      2.99 o
  -4   0   3       40.69       38.54      1.25 o
  -3   0   3        8.38       10.07      0.33 o
  -2   0   3        0.80        0.22      0.08 o
  -1   0   3        2.17        1.75      0.07 o
   0   0   3      316.42      312.44      7.45 o
   1   0   3      665.30      695.12     14.34 o
   2   0   3        0.33        0.69      0.07 o
   3   0   3      299.12      345.70     11.99 o
   4   0   3       10.41       10.56      0.40 o
   5   0   3      155.20      159.24      4.28 o
   6   0   3      323.68      310.14      8.30 o
   7   0   3        0.05       -0.13      0.17 o
   8   0   3       64.59       71.45      3.47 o
  -8   1   3        0.00        0.04      0.26 o
  -7   1   3        0.03       -0.14      0.25 o
  -6   1   3      162.71      147.17      4.54 o
  -5   1   3       71.40       73.68      1.88 o
  -4   1   3      185.47      226.35      5.44 o
  -3   1   3       81.84       96.36      2.37 o
  -2   1   3        7.99        6.46      0.21 o
  -1   1   3      237.26      248.86     10.58 o
   0   1   3     5111.93     4676.81    256.69 o
   1   1   3       54.09       50.99      1.60 o
   2   1   3      374.23      383.12     14.05 o
   3   1   3        0.26        0.19      0.06 o
   4   1   3      114.97      111.03      2.65 o
   5   1   3       28.30       30.25      0.92 o
   6   1   3       17.30       15.90      0.53 o
   7   1   3        1.65        0.88      0.21 o
   8   1   3        9.05        8.32      0.52 o
  -8   2   3       28.19       35.40      1.85 o
  -7   2   3        4.62        4.26      0.47 o
  -6   2   3       24.03       20.83      1.36 o
  -5   2   3       49.67       47.36      1.25 o
  -4   2   3        0.32        0.49      0.06 o
  -3   2   3      202.00      237.45      7.03 o
  -2   2   3       32.54       37.78      0.95 o
  -1   2   3        2.96        6.72      0.23 o
   0   2   3     8515.79     6904.57    181.69 o
   1   2   3     1524.14     1582.48     47.89 o
   2   2   3       92.08       91.44      3.18 o
   3   2   3       20.26       22.91      0.78 o
   4   2   3        0.22        0.05      0.06 o
   5   2   3       34.55       36.46      0.97 o
   6   2   3       17.36       15.46      0.52 o
   7   2   3       21.07       20.78      0.95 o
   8   2   3        0.32        0.72      0.23 o
  -7   3   3        1.69        1.45      0.55 o
  -6   3   3       91.57       77.84      3.59 o
  -5   3   3       37.26       37.16      1.79 o
  -4   3   3        0.16        0.81      0.24 o
  -3   3   3        0.20        0.64      0.14 o
  -2   3   3      244.21      285.59      7.68 o
  -1   3   3       43.21       46.80      1.13 o
   0   3   3        1.13        1.29      0.06 o
   1   3   3       46.42       56.07      1.26 o
   2   3   3      265.38      286.61      6.84 o
   3   3   3      369.70      409.02     11.84 o
   4   3   3      107.17      123.52      3.07 o
   5   3   3       16.50       20.04      0.84 o
   6   3   3       10.56        8.63      0.35 o
   7   3   3       45.00       40.21      1.59 o
   8   3   3        1.15        0.93      0.23 o
  -7   4   3        5.98        5.78      0.57 o
  -6   4   3       19.83       16.70      1.50 o
  -5   4   3       21.65       21.42      1.14 o
  -4   4   3       75.82       73.24      2.32 o
  -3   4   3       78.54       84.20      2.63 o
  -2   4   3        1.39        0.97      0.16 o
  -1   4   3       85.67       79.62      1.82 o
   0   4   3        0.37        0.71      0.07 o
   1   4   3       90.57      107.55      2.86 o
   2   4   3      609.96      674.09     16.08 o
   3   4   3       30.77       26.29      0.85 o
   4   4   3        4.63        4.04      0.24 o
   5   4   3       31.00       34.34      1.18 o
   6   4   3        0.24        0.36      0.18 o
   7   4   3       13.74       12.75      0.57 o
   8   4   3        7.86        5.35      0.52 o
  -7   5   3        2.30        2.13      0.43 o
  -6   5   3       14.01       11.86      0.83 o
  -5   5   3       90.55       86.76      4.00 o
  -4   5   3        8.33        8.05      0.46 o
  -3   5   3       50.32       54.61      1.55 o
  -2   5   3        3.83        6.18      0.40 o
  -1   5   3      116.50      106.76      2.43 o
   0   5   3       76.04       66.86      1.65 o
   1   5   3     1993.77     1950.69     60.07 o
   2   5   3       18.05       17.65      0.56 o
   3   5   3       13.17       11.06      0.56 o
   4   5   3        2.18        1.80      0.14 o
   5   5   3        1.65        2.38      0.17 o
   6   5   3       10.21       10.36      0.48 o
   7   5   3       18.15       18.14      0.87 o
   8   5   3        4.26        3.78      0.48 o
  -6   6   3        0.25        0.23      0.30 o
  -5   6   3        2.16        2.69      0.41 o
  -4   6   3      366.15      364.37     12.83 o
  -3   6   3        2.66        2.77      0.18 o
  -2   6   3       14.09       12.28      0.44 o
  -1   6   3       11.68       12.82      0.36 o
   0   6   3        7.06        5.98      0.25 o
   1   6   3      319.84      293.75      8.73 o
   2   6   3        4.67        4.94      0.26 o
   3   6   3        0.89        1.56      0.15 o
   4   6   3       22.28       21.67      0.88 o
   5   6   3      118.69      111.56      4.65 o
   6   6   3       42.08       38.44      1.57 o
   7   6   3       21.11       23.70      1.09 o
   8   6   3       33.95       39.30      2.64 o
  -5   7   3        4.81        4.95      0.77 o
  -4   7   3      123.97      117.86      5.33 o
  -3   7   3        1.80        2.39      0.23 o
  -2   7   3       11.13       11.32      0.50 o
  -1   7   3       30.37       31.31      0.85 o
   0   7   3      105.33      108.54      2.96 o
   1   7   3        3.02        2.92      0.22 o
   2   7   3        8.24        7.38      0.46 o
   3   7   3        1.36        2.41      0.20 o
   4   7   3       47.96       48.15      1.79 o
   5   7   3        0.07        0.00      0.19 o
   6   7   3       27.37       24.01      1.91 o
   7   7   3        9.11        9.13      0.61 o
  -5   8   3       19.40       19.89      1.24 o
  -4   8   3      105.08      109.20      5.19 o
  -3   8   3        4.39        3.83      0.34 o
  -2   8   3        7.44        6.79      0.58 o
  -1   8   3        2.73        2.20      0.26 o
   0   8   3        1.60        2.00      0.55 o
   1   8   3        8.91        9.35      0.43 o
   2   8   3       27.91       27.58      0.97 o
   3   8   3       13.59       13.56      0.57 o
   4   8   3        0.73        0.51      0.24 o
   5   8   3        1.43        0.84      0.34 o
   6   8   3      109.27      105.91      6.40 o
   7   8   3       14.28       13.89      0.82 o
  -3   9   3        5.75        5.93      0.58 o
  -2   9   3        0.81        0.28      0.26 o
  -1   9   3       24.23       21.73      0.96 o
   0   9   3        0.99        0.63      0.19 o
   1   9   3        0.05        0.44      0.17 o
   2   9   3        1.99        2.65      0.28 o
   3   9   3       37.91       39.99      1.58 o
   4   9   3        0.19       -0.07      0.19 o
   5   9   3       10.43       10.33      0.78 o
   6   9   3       15.46       16.24      1.47 o
  -2  10   3       30.58       31.59      2.32 o
  -1  10   3        1.01        1.24      0.34 o
   0  10   3       24.97       24.08      1.34 o
   1  10   3        8.05        7.71      0.51 o
   2  10   3       18.23       19.48      0.90 o
   3  10   3       12.86       12.70      0.71 o
   4  10   3        3.73        3.57      0.48 o
   5  10   3        4.10        4.98      0.56 o
   1  11   3       36.73       36.55      1.88 o
   2  11   3       13.38       13.86      0.92 o
  -3  -9   4        9.22       11.45      0.95 o
  -2  -9   4       11.63       11.29      0.67 o
  -1  -9   4      190.46      213.53      7.42 o
   0  -9   4        0.13        0.58      0.26 o
   1  -9   4        3.56        3.35      0.47 o
   2  -9   4       62.11       65.15      4.28 o
  -5  -8   4        0.20        0.11      0.24 o
  -4  -8   4        0.00        0.19      0.22 o
  -3  -8   4        4.85        4.51      0.40 o
  -2  -8   4       20.86       21.08      0.96 o
  -1  -8   4       22.13       23.74      1.16 o
   0  -8   4       12.12       10.61      0.59 o
   1  -8   4        0.88        1.09      0.24 o
   2  -8   4        1.01        0.77      0.26 o
   3  -8   4       15.10       14.30      1.19 o
   4  -8   4        3.51        3.47      0.50 o
  -6  -7   4       14.79       21.14      1.03 o
  -5  -7   4        2.47        3.40      0.36 o
  -4  -7   4       27.57       27.00      1.83 o
  -3  -7   4       27.93       20.28      0.93 o
  -2  -7   4       46.40       44.30      1.72 o
  -1  -7   4        0.23        0.60      0.21 o
   0  -7   4        6.27        8.43      0.43 o
   1  -7   4        9.44        9.83      0.46 o
   2  -7   4        0.50        1.52      0.20 o
   3  -7   4        0.40        0.27      0.63 o
   4  -7   4        1.67        1.18      0.33 o
   5  -7   4        2.21        1.48      0.38 o
  -6  -6   4       36.30       38.80      2.43 o
  -5  -6   4        8.36        7.47      0.50 o
  -4  -6   4       31.62       30.88      1.62 o
  -3  -6   4       27.97       22.39      1.48 o
  -2  -6   4       21.49       18.65      0.71 o
  -1  -6   4       47.64       40.04      1.34 o
   0  -6   4      763.10      751.66     22.03 o
   1  -6   4      152.40      146.74      4.03 o
   2  -6   4       25.31       22.57      0.74 o
   3  -6   4        0.39        0.20      0.19 o
   4  -6   4        6.23        5.31      0.52 o
   5  -6   4        0.06        0.13      0.30 o
   6  -6   4        7.53        8.10      0.72 o
  -7  -5   4       25.54       29.25      1.51 o
  -6  -5   4        2.38        1.91      0.82 o
  -5  -5   4        1.49        1.87      0.26 o
  -4  -5   4       28.08       26.53      1.41 o
  -3  -5   4        0.69        0.05      0.16 o
  -2  -5   4      172.23      149.04      7.11 o
  -1  -5   4        0.52        0.50      0.12 o
   0  -5   4       37.79       27.78      0.94 o
   1  -5   4      200.90      191.33      6.56 o
   2  -5   4        4.77        3.74      0.25 o
   3  -5   4       41.47       48.36      1.41 o
   4  -5   4      190.64      171.62      6.01 o
   5  -5   4        5.74        5.42      0.52 o
   6  -5   4       28.19       33.83      1.79 o
  -7  -4   4        0.01        0.04      0.22 o
  -6  -4   4        9.34       10.08      1.45 o
  -5  -4   4       41.34       38.97      1.32 o
  -4  -4   4        3.90        3.60      0.23 o
  -3  -4   4       35.83       33.96      0.94 o
  -2  -4   4      216.76      197.13      4.82 o
  -1  -4   4       61.76       54.39      1.50 o
   0  -4   4      201.09      188.98      5.03 o
   1  -4   4       16.78       19.45      0.60 o
   2  -4   4       57.98       62.76      1.62 o
   3  -4   4      212.00      202.54      5.46 o
   4  -4   4       14.39       18.29      0.69 o
   5  -4   4       23.28       22.91      1.04 o
   6  -4   4        8.53        8.21      0.63 o
   7  -4   4       72.31       80.63      5.82 o
  -7  -3   4        3.06        4.06      0.37 o
  -6  -3   4        3.80        3.36      0.32 o
  -5  -3   4     1311.54     1315.10     54.84 o
  -4  -3   4        3.09        2.33      0.18 o
  -3  -3   4        1.86        1.25      0.13 o
  -2  -3   4      390.71      384.23     10.12 o
  -1  -3   4      115.03       99.69      2.69 o
   0  -3   4      147.40      147.90      3.94 o
   1  -3   4        4.02        3.61      0.15 o
   2  -3   4       51.08       55.84      1.42 o
   3  -3   4      167.09      159.73      3.93 o
   4  -3   4        8.39        7.57      0.40 o
   5  -3   4       65.59       59.15      1.90 o
   6  -3   4       36.35       34.32      1.71 o
   7  -3   4       13.83       13.25      1.43 o
  -8  -2   4        6.95        8.44      0.68 o
  -7  -2   4        0.00        0.30      0.21 o
  -6  -2   4       63.65       65.28      2.97 o
  -5  -2   4       14.37       15.50      0.70 o
  -4  -2   4        7.91        6.39      0.42 o
  -3  -2   4       25.60       25.92      0.87 o
  -2  -2   4       16.95       24.88      0.74 o
  -1  -2   4      911.59      889.10     23.15 o
   0  -2   4        2.09        0.88      0.11 o
   1  -2   4      525.68      532.14     12.81 o
   2  -2   4        8.53        7.38      0.24 o
   3  -2   4       20.94       21.55      0.66 o
   4  -2   4       10.12        9.88      0.41 o
   5  -2   4       58.09       57.55      1.85 o
   6  -2   4        4.25        3.60      0.28 o
   7  -2   4       10.21       10.56      1.21 o
   8  -2   4       24.74       25.30      2.27 o
  -8  -1   4        5.72        4.70      0.63 o
  -7  -1   4        2.60        3.60      0.28 o
  -6  -1   4       50.88       51.38      1.92 o
  -5  -1   4       31.39       34.99      1.34 o
  -4  -1   4      106.53      105.15      4.60 o
  -3  -1   4       99.92       84.73      2.59 o
  -2  -1   4      319.91      323.60      8.49 o
  -1  -1   4      189.60      194.50      5.12 o
   0  -1   4       27.22       30.30      0.77 o
   1  -1   4        1.51        4.44      0.14 o
   2  -1   4     1069.14     1136.58     26.60 o
   3  -1   4      215.77      243.75      7.03 o
   4  -1   4      332.59      334.45      9.93 o
   5  -1   4      453.11      417.12     12.35 o
   6  -1   4       64.98       64.38      2.04 o
   7  -1   4        1.08        0.34      0.22 o
   8  -1   4        2.26        2.11      0.63 o
  -8   0   4        0.03        0.00      0.37 o
  -7   0   4       38.73       37.27      1.83 o
  -6   0   4       13.45       13.76      0.63 o
  -5   0   4      160.92      163.18      5.69 o
  -4   0   4       40.79       41.25      1.51 o
  -3   0   4        7.17        7.63      0.34 o
  -2   0   4       48.90       49.78      1.77 o
  -1   0   4      775.23      801.76     20.71 o
   0   0   4      203.85      191.76      4.26 o
   1   0   4       76.23       75.09      1.58 o
   2   0   4      266.87      307.51      7.34 o
   3   0   4       50.30       55.61      1.37 o
   4   0   4       25.24       22.74      0.70 o
   5   0   4      235.43      218.96      5.89 o
   6   0   4        1.44        1.43      0.17 o
   7   0   4       95.49       96.17      4.35 o
   8   0   4        7.70        8.07      1.06 o
  -8   1   4        1.29        1.90      0.53 o
  -7   1   4       45.34       42.79      3.12 o
  -6   1   4       25.56       25.97      1.12 o
  -5   1   4        5.13        6.04      0.26 o
  -4   1   4      194.17      216.96      5.26 o
  -3   1   4       43.15       43.99      1.50 o
  -2   1   4      142.24      150.53      5.25 o
  -1   1   4      584.39      620.18     21.04 o
   0   1   4       81.94       95.21      6.11 o
   1   1   4        1.04        1.34      0.12 o
   2   1   4      776.21      767.48     22.91 o
   3   1   4        0.32        0.53      0.11 o
   4   1   4       54.83       63.99      2.45 o
   5   1   4        8.19        7.96      0.24 o
   6   1   4      403.95      419.75     13.96 o
   7   1   4        9.80       10.74      0.58 o
   8   1   4        0.01        0.33      0.23 o
  -7   2   4        0.53        0.44      0.26 o
  -6   2   4       61.95       55.30      2.35 o
  -5   2   4       71.89       73.82      2.08 o
  -4   2   4       59.83       56.29      1.61 o
  -3   2   4        0.09        0.57      0.06 o
  -2   2   4       20.41       20.59      0.66 o
  -1   2   4       80.06       94.49      2.55 o
   0   2   4       16.07       16.11      0.65 o
   1   2   4      168.26      177.16      5.52 o
   2   2   4       71.57       64.54      2.30 o
   3   2   4        0.44        1.51      0.16 o
   4   2   4        8.35        6.72      0.30 o
   5   2   4       43.77       40.25      1.33 o
   6   2   4      492.69      466.50     14.20 o
   7   2   4       25.05       25.77      1.11 o
   8   2   4        1.07        1.75      0.37 o
  -7   3   4        7.81        9.45      1.50 o
  -6   3   4        6.33        6.21      0.53 o
  -5   3   4       76.68       68.02      3.69 o
  -4   3   4        6.46        5.21      0.26 o
  -3   3   4      143.24      162.35      4.95 o
  -2   3   4      180.74      196.43      6.74 o
  -1   3   4      106.36      105.58      2.54 o
   0   3   4       65.71       73.16      1.79 o
   1   3   4     1519.38     1674.06     43.43 o
   2   3   4      344.88      340.02      8.12 o
   3   3   4        4.42        5.22      0.26 o
   4   3   4      157.74      171.38      4.71 o
   5   3   4        0.48        0.90      0.18 o
   6   3   4        2.55        2.18      0.21 o
   7   3   4        4.62        5.11      0.47 o
   8   3   4        0.26        0.36      0.22 o
  -7   4   4        3.97        3.78      0.49 o
  -6   4   4        0.01       -0.25      0.25 o
  -5   4   4      106.00       95.57      3.50 o
  -4   4   4        8.02        6.63      0.32 o
  -3   4   4      173.68      184.11      6.46 o
  -2   4   4      254.46      256.06      6.90 o
  -1   4   4       17.29       18.38      0.44 o
   0   4   4       14.13       12.95      0.31 o
   1   4   4     3398.21     3772.96     96.24 o
   2   4   4        0.16        0.04      0.06 o
   3   4   4       17.06       18.20      0.50 o
   4   4   4      111.16      126.21      3.52 o
   5   4   4        9.90       10.17      0.45 o
   6   4   4        0.10        0.28      0.15 o
   7   4   4       46.11       46.56      1.97 o
   8   4   4        0.51        0.84      0.24 o
  -6   5   4        0.01       -0.15      0.29 o
  -5   5   4      121.30      113.38      4.16 o
  -4   5   4       17.45       16.93      0.78 o
  -3   5   4        0.02       -0.03      0.10 o
  -2   5   4       39.90       39.32      1.14 o
  -1   5   4        1.12        0.24      0.06 o
   0   5   4        0.00        0.12      0.07 o
   1   5   4       83.62       85.52      2.60 o
   2   5   4       83.95       83.09      2.07 o
   3   5   4      154.82      163.67      5.87 o
   4   5   4        0.01        0.47      0.09 o
   5   5   4       55.08       56.46      2.28 o
   6   5   4       19.08       21.09      0.97 o
   7   5   4        0.60        0.32      0.22 o
   8   5   4       13.36       11.81      0.84 o
  -6   6   4        0.00       -0.16      0.40 o
  -5   6   4       23.43       23.25      1.32 o
  -4   6   4       86.21       84.97      3.18 o
  -3   6   4       25.72       25.09      0.89 o
  -2   6   4        3.22        3.63      0.20 o
  -1   6   4        3.26        2.86      0.13 o
   0   6   4       68.22       74.45      2.16 o
   1   6   4       42.85       48.77      1.55 o
   2   6   4       46.04       50.84      1.48 o
   3   6   4       37.89       32.59      0.97 o
   4   6   4       46.72       46.77      1.52 o
   5   6   4        5.43        4.14      0.35 o
   6   6   4       16.85       17.99      0.87 o
   7   6   4        3.47        3.76      0.38 o
   8   6   4       22.00       22.43      1.36 o
  -5   7   4       41.38       37.58      1.97 o
  -4   7   4       56.45       56.64      2.21 o
  -3   7   4        2.64        2.55      0.28 o
  -2   7   4       78.07       81.78      2.31 o
  -1   7   4      284.11      304.12      8.34 o
   0   7   4        6.65        5.45      0.25 o
   1   7   4      100.91       95.84      2.62 o
   2   7   4      743.45      771.19     20.23 o
   3   7   4       25.78       29.00      1.00 o
   4   7   4       17.52       16.92      0.66 o
   5   7   4       50.04       49.28      2.27 o
   6   7   4       13.89       14.01      0.76 o
   7   7   4        5.00        4.74      0.44 o
  -4   8   4        7.29        6.31      0.61 o
  -3   8   4        6.55        6.91      0.46 o
  -2   8   4        6.43        6.17      0.50 o
  -1   8   4        2.10        1.46      0.18 o
   0   8   4        1.59        1.75      0.19 o
   1   8   4       39.10       39.39      1.31 o
   2   8   4        3.15        2.74      0.24 o
   3   8   4        0.29        0.40      0.15 o
   4   8   4        0.01       -0.08      0.15 o
   5   8   4       70.16       66.68      2.81 o
   6   8   4       19.37       18.71      1.13 o
   7   8   4        0.16        0.47      0.30 o
  -3   9   4        2.13        1.00      0.47 o
  -2   9   4        5.74        4.62      0.47 o
  -1   9   4        0.10        0.26      0.28 o
   0   9   4        5.63        6.46      0.68 o
   1   9   4       22.67       21.03      0.80 o
   2   9   4        1.81        1.60      0.25 o
   3   9   4        0.03       -0.08      0.18 o
   4   9   4        2.74        2.62      0.29 o
   5   9   4       53.41       52.02      2.11 o
   6   9   4        4.66        4.70      0.58 o
  -2  10   4        1.30        1.32      0.35 o
  -1  10   4        0.02        0.11      0.34 o
   0  10   4       48.22       51.35      2.46 o
   1  10   4        1.98        2.61      0.61 o
   2  10   4       10.73       10.79      0.62 o
   3  10   4        0.46        0.36      0.22 o
   4  10   4        2.67        2.67      0.43 o
   5  10   4        2.25        2.25      0.37 o
   1  11   4       24.19       23.51      1.34 o
   2  11   4        0.68        0.12      0.33 o
  -2  -9   5        5.33        5.37      0.48 o
  -1  -9   5        3.25        3.39      0.40 o
   0  -9   5       19.01       20.03      0.96 o
   1  -9   5        7.46        7.47      0.67 o
  -4  -8   5        4.60        5.22      0.45 o
  -3  -8   5       44.03       48.81      2.37 o
  -2  -8   5       11.36       12.33      0.69 o
  -1  -8   5        4.86        5.74      0.44 o
   0  -8   5        0.10       -0.14      0.21 o
   1  -8   5       49.37       53.32      2.04 o
   2  -8   5        4.36        3.97      0.39 o
   3  -8   5       18.64       19.09      1.19 o
  -5  -7   5        0.11       -0.13      0.23 o
  -4  -7   5       20.66       18.34      1.17 o
  -3  -7   5        1.07        0.50      0.22 o
  -2  -7   5        8.54        8.09      0.51 o
  -1  -7   5        0.01        0.23      0.18 o
   0  -7   5       70.87       75.27      2.43 o
   1  -7   5        2.02        2.25      0.25 o
   2  -7   5        2.66        3.01      0.41 o
   3  -7   5        0.94        1.13      0.26 o
   4  -7   5        0.25        0.10      0.32 o
  -6  -6   5        4.19        4.06      0.63 o
  -5  -6   5       11.41       10.22      0.91 o
  -4  -6   5       21.41       19.73      1.95 o
  -3  -6   5      144.92      121.80      7.30 o
  -2  -6   5       16.08       15.47      0.63 o
  -1  -6   5       70.54       64.55      2.38 o
   0  -6   5      784.26      763.53     22.34 o
   1  -6   5       31.61       30.29      0.96 o
   2  -6   5        6.06        6.52      0.35 o
   3  -6   5       22.09       21.31      0.94 o
   4  -6   5       17.63       17.59      1.07 o
   5  -6   5        1.73        2.14      0.38 o
  -7  -5   5        3.33        4.02      0.52 o
  -6  -5   5        2.29        1.97      0.79 o
  -5  -5   5       78.19       80.28      3.65 o
  -4  -5   5        3.79        3.93      0.30 o
  -3  -5   5       19.98       17.45      0.69 o
  -2  -5   5       88.51       68.19      2.15 o
  -1  -5   5      136.99      132.22      4.01 o
   0  -5   5       43.21       42.66      1.40 o
   1  -5   5        0.00       -0.03      0.24 o
   2  -5   5       15.60       16.45      0.57 o
   3  -5   5      203.79      174.18      5.29 o
   4  -5   5        7.87        6.29      0.41 o
   5  -5   5        2.20        1.64      0.33 o
   6  -5   5       32.35       35.50      2.09 o
  -7  -4   5        0.52        0.25      0.32 o
  -6  -4   5        0.02       -0.42      0.42 o
  -5  -4   5       19.09       21.21      0.83 o
  -4  -4   5       37.75       36.80      1.25 o
  -3  -4   5       37.09       33.23      1.01 o
  -2  -4   5        0.05        0.13      0.11 o
  -1  -4   5        0.91        0.98      0.13 o
   0  -4   5       90.06       87.80      2.20 o
   1  -4   5      373.14      361.66      9.55 o
   2  -4   5       72.42       72.82      2.25 o
   3  -4   5       59.99       60.83      1.73 o
   4  -4   5        2.96        1.85      0.21 o
   5  -4   5        0.40        0.32      0.25 o
   6  -4   5       30.22       38.45      2.11 o
   7  -4   5       65.14       66.96      4.97 o
  -7  -3   5        0.01       -0.01      0.19 o
  -6  -3   5       27.05       25.83      1.48 o
  -5  -3   5       69.16       68.06      3.10 o
  -4  -3   5       31.87       29.82      1.21 o
  -3  -3   5        1.45        1.44      0.16 o
  -2  -3   5       95.00       90.66      2.48 o
  -1  -3   5        0.10        0.09      0.09 o
   0  -3   5       52.83       48.77      1.37 o
   1  -3   5        2.41        1.78      0.14 o
   2  -3   5       17.54       18.56      0.59 o
   3  -3   5       63.50       62.39      1.60 o
   4  -3   5        5.36        6.80      0.34 o
   5  -3   5       73.75       63.90      2.03 o
   6  -3   5       22.60       22.66      0.97 o
   7  -3   5        7.56        8.50      1.16 o
  -7  -2   5       31.60       42.36      1.68 o
  -6  -2   5       12.50       13.97      0.86 o
  -5  -2   5       17.59       18.30      0.81 o
  -4  -2   5       17.31       19.74      0.71 o
  -3  -2   5        5.58        6.17      0.26 o
  -2  -2   5      276.44      282.92      8.34 o
  -1  -2   5       72.41       71.64      1.96 o
   0  -2   5      182.16      163.25      4.34 o
   1  -2   5      159.39      146.62      3.91 o
   2  -2   5       60.02       64.39      1.62 o
   3  -2   5        0.81        1.03      0.09 o
   4  -2   5        0.93        0.80      0.14 o
   5  -2   5       32.09       27.78      0.96 o
   6  -2   5        1.82        2.85      0.27 o
   7  -2   5        7.71        6.81      0.95 o
   8  -2   5       29.02       26.46      2.38 o
  -7  -1   5       30.56       40.35      1.99 o
  -6  -1   5        6.50        6.82      0.55 o
  -5  -1   5        3.61        3.85      0.29 o
  -4  -1   5     1686.43     1532.81     52.17 o
  -3  -1   5      104.25       94.14      2.89 o
  -2  -1   5       98.07       93.56      2.52 o
  -1  -1   5      512.27      523.74     13.65 o
   0  -1   5       12.52       10.06      0.34 o
   1  -1   5       17.17       20.65      0.60 o
   2  -1   5       40.97       42.39      0.99 o
   3  -1   5       89.03       80.51      2.24 o
   4  -1   5        0.84        0.62      0.18 o
   5  -1   5       27.60       24.13      0.85 o
   6  -1   5        0.25        0.17      0.15 o
   7  -1   5        6.58        6.81      0.56 o
   8  -1   5        2.81        3.11      0.74 o
  -7   0   5        1.62        1.17      0.98 o
  -6   0   5        7.37        6.69      0.34 o
  -5   0   5       44.65       42.77      1.60 o
  -4   0   5       88.07       91.89      3.24 o
  -3   0   5        0.01        0.02      0.08 o
  -1   0   5      199.42      197.08      6.14 o
   0   0   5     1067.34     1120.49     29.25 o
   1   0   5       73.04       72.45      1.66 o
   2   0   5     1027.51     1036.51     24.64 o
   3   0   5        4.81        5.81      0.20 o
   4   0   5        1.88        1.89      0.09 o
   5   0   5        4.59        4.94      0.31 o
   6   0   5      131.30      127.30      4.58 o
   7   0   5       33.50       31.28      2.19 o
   8   0   5        3.56        3.41      0.58 o
  -7   1   5        9.17       10.67      0.73 o
  -6   1   5       14.94       11.93      1.06 o
  -5   1   5      118.13      117.39      4.10 o
  -4   1   5      115.02      118.09      4.11 o
  -3   1   5       49.72       51.57      1.74 o
  -2   1   5      949.81     1012.68     75.12 o
  -1   1   5       58.27       62.87      1.90 o
   0   1   5      362.50      389.69     12.48 o
   1   1   5       40.50       40.21      1.41 o
   2   1   5      205.71      198.83      4.81 o
   3   1   5     2056.79     2054.15     61.40 o
   4   1   5       16.09       16.28      0.53 o
   5   1   5      181.57      178.42      5.49 o
   6   1   5      383.90      366.20     11.15 o
   7   1   5       11.81       14.19      1.06 o
   8   1   5       16.39       15.18      0.76 o
  -7   2   5        1.40        0.95      0.42 o
  -6   2   5       86.66       86.25      3.83 o
  -5   2   5       12.31        6.65      0.69 o
  -4   2   5       35.30       34.96      0.99 o
  -3   2   5       52.40       64.00      2.09 o
  -2   2   5       21.44       18.53      0.99 o
  -1   2   5        3.11        4.01      0.20 o
   0   2   5      355.35      374.04     17.15 o
   1   2   5       49.32       50.20      1.41 o
   2   2   5      346.98      356.86      9.31 o
   3   2   5      131.22      142.42      5.00 o
   4   2   5        4.13        6.84      0.32 o
   5   2   5      129.80      131.33      4.09 o
   6   2   5       28.85       26.90      0.96 o
   7   2   5       37.27       36.11      1.48 o
   8   2   5       67.60       71.95      2.76 o
  -7   3   5        0.62        0.32      0.37 o
  -6   3   5       43.37       38.96      2.11 o
  -5   3   5        0.06       -0.15      0.20 o
  -4   3   5       17.96       16.97      0.60 o
  -3   3   5      550.98      587.96     24.43 o
  -2   3   5       68.54       64.26      1.92 o
  -1   3   5       10.29       12.79      0.51 o
   0   3   5      646.60      689.93     18.12 o
   1   3   5     1001.43     1070.99     31.56 o
   2   3   5       65.40       69.16      1.88 o
   3   3   5        0.00        0.19      0.12 o
   4   3   5        4.34        3.21      0.22 o
   5   3   5       70.01       64.99      2.13 o
   6   3   5        4.99        5.07      0.35 o
   7   3   5       24.62       23.56      1.05 o
   8   3   5        1.37        1.54      0.38 o
  -7   4   5        0.60       -0.05      0.37 o
  -6   4   5        4.05        3.36      0.44 o
  -5   4   5        1.60        1.10      0.23 o
  -4   4   5        0.02        0.00      0.09 o
  -3   4   5        3.87        3.64      0.26 o
  -2   4   5       30.77       34.98      1.62 o
  -1   4   5        7.92        7.74      0.23 o
   0   4   5     1108.47     1215.83     29.23 o
   1   4   5      308.90      296.36      8.69 o
   2   4   5       93.55       98.76      2.40 o
   3   4   5      233.80      240.06      5.76 o
   4   4   5       36.36       43.65      1.47 o
   5   4   5        1.43        1.49      0.42 o
   6   4   5        5.82        6.82      0.37 o
   7   4   5      153.70      154.93      4.86 o
   8   4   5        0.22        0.23      0.22 o
  -6   5   5        3.92        3.32      0.44 o
  -5   5   5       72.03       69.08      2.63 o
  -4   5   5       55.45       50.96      1.98 o
  -3   5   5        0.13        0.08      0.18 o
  -2   5   5       15.68       17.62      0.61 o
  -1   5   5        0.17        0.10      0.06 o
   0   5   5       10.66        9.79      0.29 o
   1   5   5       65.37       72.12      2.23 o
   2   5   5       17.47       14.95      0.48 o
   3   5   5      139.75      163.63      4.28 o
   4   5   5       53.28       59.80      1.81 o
   5   5   5        3.11        2.98      0.24 o
   6   5   5        1.18        1.27      0.23 o
   7   5   5       14.02       12.39      0.67 o
   8   5   5        1.23        0.97      0.35 o
  -6   6   5       11.14       10.61      0.82 o
  -5   6   5       29.09       25.80      1.44 o
  -4   6   5       31.63       31.49      1.31 o
  -3   6   5       60.06       53.73      2.45 o
  -2   6   5       55.25       58.78      1.84 o
  -1   6   5      107.63      103.92      2.83 o
   0   6   5       20.37       24.12      0.66 o
   1   6   5        0.34        0.64      0.11 o
   2   6   5       14.43       18.71      0.61 o
   3   6   5        8.26        9.56      0.36 o
   4   6   5       33.28       31.78      1.07 o
   5   6   5        2.55        1.88      0.26 o
   6   6   5        0.27       -0.11      0.21 o
   7   6   5       29.29       28.67      1.67 o
   8   6   5        7.94        8.31      0.73 o
  -5   7   5       41.47       37.19      1.96 o
  -4   7   5        0.22        0.16      0.24 o
  -3   7   5        0.01        0.11      0.21 o
  -2   7   5       70.14       76.08      3.38 o
  -1   7   5       27.38       28.33      0.83 o
   0   7   5        5.05        4.90      0.22 o
   1   7   5      183.33      184.51      4.53 o
   2   7   5      312.08      324.57      7.89 o
   3   7   5        1.61        2.03      0.20 o
   4   7   5       31.83       30.89      1.07 o
   5   7   5       31.14       32.43      1.48 o
   6   7   5       24.53       25.10      1.49 o
   7   7   5       11.63       12.59      1.06 o
  -4   8   5        0.76        0.42      0.47 o
  -3   8   5      105.61      108.78      6.62 o
  -2   8   5       41.29       40.64      1.96 o
  -1   8   5        6.79        7.14      0.42 o
   0   8   5       10.00       10.93      0.38 o
   1   8   5       72.15       69.05      1.95 o
   2   8   5       19.58       19.46      0.66 o
   3   8   5       12.93       13.27      0.57 o
   4   8   5       38.59       37.36      1.28 o
   5   8   5      107.54      107.28      3.96 o
   6   8   5       29.10       27.14      1.25 o
   7   8   5        2.34        2.19      0.35 o
  -3   9   5       12.32       12.88      1.21 o
  -2   9   5        0.01        0.21      0.26 o
  -1   9   5        0.03       -0.14      0.24 o
   0   9   5       62.79       62.97      2.35 o
   1   9   5        0.06        0.20      0.15 o
   2   9   5       29.02       27.68      0.99 o
   3   9   5       47.25       46.78      1.57 o
   4   9   5       15.06       17.54      0.87 o
   5   9   5        5.66        5.75      0.48 o
   6   9   5       10.04       10.73      0.75 o
  -2  10   5        0.06        0.08      0.30 o
  -1  10   5        2.04        1.99      0.37 o
   0  10   5       18.36       20.11      1.35 o
   1  10   5        0.41        0.33      0.28 o
   2  10   5        0.05        0.17      0.13 o
   3  10   5        0.12        0.07      0.19 o
   4  10   5        1.00        1.11      0.32 o
   5  10   5        2.19        3.17      0.42 o
   1  11   5        6.43        6.05      0.74 o
   2  11   5        0.02       -0.26      0.29 o
  -3  -8   6        6.93        6.26      0.50 o
  -2  -8   6        0.23        0.06      0.23 o
  -1  -8   6        0.05        0.18      0.23 o
   0  -8   6        6.25        8.04      0.54 o
   1  -8   6        0.47        1.08      0.34 o
   2  -8   6       38.63       44.60      2.15 o
  -5  -7   6        3.83        2.81      0.50 o
  -4  -7   6        0.06       -0.22      0.22 o
  -3  -7   6        4.39        4.72      0.45 o
  -2  -7   6       13.16       13.83      0.73 o
  -1  -7   6       28.15       28.62      1.23 o
   0  -7   6       49.71       52.50      2.01 o
   1  -7   6        8.40        9.98      0.49 o
   2  -7   6        3.49        4.14      0.45 o
   3  -7   6       40.93       49.91      2.45 o
   4  -7   6        0.24       -0.10      0.30 o
  -5  -6   6        1.34        0.71      0.25 o
  -4  -6   6       46.77       39.28      3.39 o
  -3  -6   6        9.96       10.15      0.58 o
  -2  -6   6        4.40        3.63      0.39 o
  -1  -6   6       99.08       85.66      5.57 o
   0  -6   6       27.89       22.96      0.99 o
   1  -6   6        3.20        3.66      0.31 o
   2  -6   6        9.34        8.94      0.52 o
   3  -6   6        0.95        0.81      0.22 o
   4  -6   6        0.71        1.12      0.28 o
   5  -6   6        5.99        6.85      0.65 o
  -6  -5   6        5.80        8.09      1.48 o
  -5  -5   6       10.08       13.35      0.73 o
  -4  -5   6        8.11        7.25      0.45 o
  -3  -5   6      181.63      158.12      4.80 o
  -2  -5   6       15.69       12.14      0.69 o
  -1  -5   6        5.10        4.57      0.30 o
   0  -5   6       17.20       15.50      0.63 o
   1  -5   6        1.39        1.03      0.18 o
   2  -5   6       33.26       31.36      1.08 o
   3  -5   6        0.42        0.13      0.18 o
   4  -5   6        0.75        0.34      0.20 o
   5  -5   6        2.59        2.31      0.41 o
   6  -5   6        0.41        0.53      0.33 o
  -7  -4   6        1.40        0.99      0.39 o
  -6  -4   6       35.21       38.52      3.14 o
  -5  -4   6       10.68       11.49      0.53 o
  -4  -4   6       44.76       44.06      1.49 o
  -3  -4   6       14.35       16.41      0.64 o
  -2  -4   6       10.54        5.34      0.30 o
  -1  -4   6        0.63        0.65      0.14 o
   0  -4   6       46.24       43.35      1.27 o
   1  -4   6     1707.24     1617.34     42.46 o
   2  -4   6        9.04        7.38      0.36 o
   3  -4   6       17.73       17.11      0.58 o
   4  -4   6       14.61       11.35      0.67 o
   5  -4   6        0.17        0.08      0.20 o
   6  -4   6        8.68        9.93      0.75 o
  -7  -3   6       38.23       42.12      2.53 o
  -6  -3   6        0.24        0.18      0.28 o
  -5  -3   6       43.45       40.96      2.01 o
  -4  -3   6       60.90       58.59      1.89 o
  -3  -3   6      172.37      175.53      4.72 o
  -2  -3   6      144.73      126.07      3.41 o
  -1  -3   6       94.16       96.49      2.98 o
   0  -3   6       58.16       55.76      1.57 o
   1  -3   6       30.84       26.42      0.80 o
   2  -3   6       94.99       96.69      2.64 o
   3  -3   6       90.66       94.49      2.88 o
   4  -3   6       77.24       55.53      1.79 o
   5  -3   6        8.33        6.17      0.39 o
   6  -3   6        0.07        0.19      0.34 o
   7  -3   6       65.34       69.23      5.08 o
  -7  -2   6        7.60       10.73      0.61 o
  -6  -2   6        0.76        0.93      0.28 o
  -5  -2   6       68.94       76.11      3.44 o
  -4  -2   6        0.28        0.36      0.13 o
  -3  -2   6        7.76        8.72      0.34 o
  -2  -2   6       22.10       21.57      0.67 o
  -1  -2   6       40.58       45.06      1.43 o
   0  -2   6       62.95       56.59      1.58 o
   1  -2   6        1.98        2.17      0.14 o
   2  -2   6      184.19      184.74      4.92 o
   3  -2   6      285.56      294.66      7.15 o
   4  -2   6        6.09        4.50      0.27 o
   5  -2   6        0.33        0.58      0.16 o
   6  -2   6       36.54       39.17      1.94 o
   7  -2   6        7.76        9.13      1.16 o
  -7  -1   6        6.61        9.71      1.11 o
  -6  -1   6       16.90       20.99      1.15 o
  -5  -1   6      269.41      263.23     12.82 o
  -4  -1   6      559.02      530.92     18.19 o
  -3  -1   6      114.54      109.60      3.34 o
  -2  -1   6       43.11       43.58      1.22 o
  -1  -1   6      342.05      350.30      9.23 o
   0  -1   6      147.59      142.63      4.24 o
   1  -1   6       12.75       11.95      0.40 o
   2  -1   6       93.12      109.88      2.95 o
   3  -1   6       44.67       40.29      1.13 o
   4  -1   6       38.41       39.97      1.46 o
   5  -1   6        3.95        3.63      0.25 o
   6  -1   6       13.20       11.45      0.79 o
   7  -1   6       38.71       40.78      3.14 o
   8  -1   6        1.59        1.37      0.63 o
  -7   0   6       20.20       26.54      1.43 o
  -6   0   6        0.34        0.00      0.32 o
  -5   0   6       37.84       41.99      1.97 o
  -4   0   6       42.69       46.90      1.73 o
  -3   0   6       30.65       29.56      1.39 o
  -2   0   6      144.86      152.35      5.29 o
  -1   0   6      466.75      498.55     13.08 o
   0   0   6       24.40       28.15      0.80 o
   1   0   6       35.35       39.63      1.10 o
   2   0   6      651.50      647.13     16.79 o
   3   0   6        1.13        0.58      0.07 o
   4   0   6       51.23       56.39      1.40 o
   5   0   6      259.87      255.96      7.61 o
   6   0   6        7.61        6.54      0.52 o
   7   0   6        5.14        4.14      0.44 o
   8   0   6        0.84        1.12      0.30 o
  -7   1   6        4.58        7.39      0.84 o
  -6   1   6       40.09       42.39      2.88 o
  -5   1   6       22.00       21.74      0.91 o
  -4   1   6        7.79        9.26      0.42 o
  -3   1   6      345.01      341.30     11.70 o
  -2   1   6       26.52       24.23      1.15 o
  -1   1   6      260.21      263.21      7.80 o
   0   1   6      141.77      132.56      8.15 o
   1   1   6      200.25      190.66      6.52 o
   2   1   6      622.30      661.08     19.12 o
   3   1   6       38.08       32.70      0.90 o
   4   1   6       15.30       14.37      0.77 o
   5   1   6      341.06      321.99      8.75 o
   6   1   6       16.34       15.51      0.64 o
   7   1   6       13.98       12.66      1.35 o
   8   1   6       20.19       23.37      1.33 o
  -7   2   6        6.62        5.38      0.74 o
  -6   2   6       53.41       32.47      2.38 o
  -5   2   6       33.56       31.39      1.55 o
  -4   2   6        0.28        2.22      1.45 o
  -3   2   6      328.27      327.26     15.49 o
  -2   2   6        0.25        0.47      0.18 o
  -1   2   6      215.52      221.04      7.49 o
   0   2   6      150.85      153.91      5.31 o
   1   2   6        1.92        2.10      0.13 o
   2   2   6        8.82        7.70      0.31 o
   3   2   6      191.02      210.19      7.32 o
   4   2   6       88.12       84.27      3.02 o
   5   2   6       28.17       27.37      0.96 o
   6   2   6      153.46      145.84      5.28 o
   7   2   6        1.73        1.78      0.27 o
   8   2   6       82.12       85.74      3.26 o
  -7   3   6        7.53        6.44      0.79 o
  -6   3   6        3.91        4.03      0.47 o
  -5   3   6       18.76       18.95      1.61 o
  -4   3   6        1.68        2.04      0.30 o
  -3   3   6        6.85        5.41      0.33 o
  -2   3   6       37.27       42.09      1.32 o
  -1   3   6       92.88       93.35      3.23 o
   0   3   6      421.43      468.06     13.68 o
   1   3   6        6.91        5.18      0.41 o
   2   3   6        7.07        5.64      0.34 o
   3   3   6      318.14      302.71     10.49 o
   4   3   6      133.62      142.61      5.04 o
   5   3   6       25.24       24.47      1.00 o
   6   3   6       82.36       75.43      2.45 o
   7   3   6       48.07       50.31      2.00 o
   8   3   6        0.23        0.33      0.24 o
  -6   4   6        0.05       -0.21      0.32 o
  -5   4   6       93.84       83.27      5.09 o
  -4   4   6        2.05        1.37      0.26 o
  -3   4   6       15.59       16.89      0.91 o
  -2   4   6       12.59       13.82      0.48 o
  -1   4   6       53.88       63.04      2.27 o
   0   4   6      159.51      167.55      4.46 o
   1   4   6      198.69      198.63      5.86 o
   2   4   6      378.97      390.40     10.31 o
   3   4   6        6.96        8.60      0.38 o
   4   4   6       11.17       10.25      0.57 o
   5   4   6       11.85       11.38      0.49 o
   6   4   6      159.17      159.58      4.99 o
   7   4   6       62.01       56.71      2.22 o
   8   4   6        6.21        6.67      0.50 o
  -6   5   6        0.45        1.42      0.47 o
  -5   5   6        3.21        2.70      0.35 o
  -4   5   6        0.02        0.32      0.22 o
  -3   5   6        0.19        0.24      0.26 o
  -2   5   6      210.60      224.92      9.49 o
  -1   5   6        0.15        0.18      0.11 o
   0   5   6       52.12       49.76      1.39 o
   1   5   6       57.61       58.45      1.82 o
   2   5   6       70.13       89.53      2.44 o
   3   5   6      159.83      170.38      4.75 o
   4   5   6        9.32        8.69      0.49 o
   5   5   6       49.78       51.43      2.43 o
   6   5   6       26.06       27.24      1.02 o
   7   5   6       22.68       23.52      1.06 o
   8   5   6        1.55        2.05      0.45 o
  -5   6   6       66.98       59.99      3.86 o
  -4   6   6       38.84       38.10      2.59 o
  -3   6   6       36.91       38.54      1.83 o
  -2   6   6        0.47        0.47      0.22 o
  -1   6   6       18.23       19.69      0.59 o
   0   6   6        0.57        0.69      0.10 o
   1   6   6       10.96       13.83      0.47 o
   2   6   6      259.71      274.53      7.32 o
   3   6   6       32.29       31.37      0.95 o
   4   6   6       45.62       44.93      1.52 o
   5   6   6       32.26       33.38      1.38 o
   6   6   6        8.75        9.04      0.56 o
   7   6   6        6.30        5.44      0.44 o
   8   6   6       20.12       19.48      2.38 o
  -5   7   6        7.51        5.49      0.79 o
  -4   7   6      139.82      119.98      5.23 o
  -3   7   6        6.32        6.54      0.54 o
  -2   7   6        0.14       -0.10      0.20 o
  -1   7   6       39.11       37.77      1.45 o
   0   7   6       36.22       35.51      0.94 o
   1   7   6       74.59       75.59      1.91 o
   2   7   6       21.10       21.96      0.71 o
   3   7   6       18.03       16.05      0.62 o
   4   7   6        4.47        4.67      0.48 o
   5   7   6        5.43        4.54      0.39 o
   6   7   6        3.96        4.26      0.39 o
   7   7   6        0.76        0.94      0.29 o
  -4   8   6      101.07       96.92      5.98 o
  -3   8   6        2.28        2.23      0.37 o
  -2   8   6        0.14        0.03      0.26 o
  -1   8   6        6.16        8.27      0.60 o
   0   8   6       10.08       10.88      0.49 o
   1   8   6        9.39        9.66      0.36 o
   2   8   6       88.02       89.05      3.16 o
   3   8   6        4.56        4.69      0.30 o
   4   8   6       65.87       63.65      2.44 o
   5   8   6        7.09        6.41      0.50 o
   6   8   6        3.68        3.25      0.46 o
   7   8   6       12.80       13.02      2.03 o
  -3   9   6        0.93        0.77      0.32 o
  -2   9   6        5.30        5.20      0.52 o
  -1   9   6       87.74       91.64      4.11 o
   0   9   6        5.35        5.91      0.52 o
   1   9   6        3.84        3.72      0.25 o
   2   9   6       51.41       48.42      1.90 o
   3   9   6      131.80      128.42      3.96 o
   4   9   6        0.00        0.32      0.25 o
   5   9   6        2.40        3.14      0.59 o
   6   9   6       37.97       43.69      1.85 o
  -1  10   6        0.99        1.06      0.55 o
   0  10   6        9.41        9.34      0.71 o
   1  10   6        0.57        0.16      0.47 o
   2  10   6        2.83        2.45      0.27 o
   3  10   6        1.74        1.33      0.30 o
   4  10   6        0.00       -0.23      0.23 o
  -2  -8   7        0.01        0.05      0.23 o
  -1  -8   7       32.40       40.49      1.67 o
   0  -8   7       26.08       25.53      1.50 o
   1  -8   7        0.15       -0.19      0.32 o
  -4  -7   7       12.52       13.79      1.78 o
  -3  -7   7        1.04        0.88      0.27 o
  -2  -7   7        2.69        2.39      0.31 o
  -1  -7   7       26.43       28.00      1.52 o
   0  -7   7       26.68       28.84      1.45 o
   1  -7   7        5.73        6.27      0.40 o
   2  -7   7       54.59       61.08      2.35 o
   3  -7   7        2.12        4.12      0.41 o
  -5  -6   7       12.72       13.62      1.27 o
  -4  -6   7        3.23        4.41      0.75 o
  -3  -6   7       15.34       15.62      1.62 o
  -2  -6   7        5.98        6.89      0.58 o
  -1  -6   7       18.05       18.09      2.18 o
   0  -6   7        0.77        0.91      0.22 o
   1  -6   7        0.40        0.76      0.22 o
   2  -6   7       67.11       66.25      2.51 o
   3  -6   7        8.72        9.68      0.59 o
   4  -6   7       16.01       15.06      0.78 o
   5  -6   7        8.36        7.16      0.66 o
  -6  -5   7       55.05       63.78     11.84 o
  -5  -5   7       12.18       13.26      0.82 o
  -4  -5   7        2.49        1.30      0.24 o
  -3  -5   7       24.23       16.17      0.99 o
  -2  -5   7        0.72        0.63      0.15 o
  -1  -5   7        5.06        5.45      0.32 o
   0  -5   7       10.68       10.66      0.49 o
   1  -5   7        0.18        0.38      0.16 o
   2  -5   7       11.59       11.88      0.59 o
   3  -5   7        8.64        7.62      0.48 o
   4  -5   7        0.77        0.51      0.22 o
   5  -5   7        0.00        0.47      0.29 o
  -6  -4   7        1.26        1.80      0.42 o
  -5  -4   7        5.47        6.49      0.49 o
  -4  -4   7       29.34       26.86      1.00 o
  -3  -4   7      220.20      199.17      6.00 o
  -2  -4   7      131.87      117.16      3.59 o
  -1  -4   7       27.61       25.91      0.92 o
   0  -4   7     1409.30     1342.63     39.23 o
   1  -4   7       61.25       61.55      2.07 o
   2  -4   7       24.87       25.75      0.92 o
   3  -4   7       37.59       37.91      1.76 o
   4  -4   7       39.53       36.60      1.50 o
   5  -4   7       38.87       40.11      1.99 o
   6  -4   7        2.56        2.43      0.63 o
  -6  -3   7        0.55        0.40      0.32 o
  -5  -3   7       29.03       28.66      1.53 o
  -4  -3   7        3.24        3.91      0.27 o
  -3  -3   7        0.00        0.03      0.15 o
  -2  -3   7       44.26       33.26      1.01 o
  -1  -3   7       55.68       50.41      1.44 o
   0  -3   7       84.27       84.87      2.34 o
   1  -3   7      124.19      129.11      3.50 o
   2  -3   7        4.36        4.40      0.34 o
   3  -3   7      106.42       94.39      2.89 o
   4  -3   7      143.11      116.52      4.15 o
   5  -3   7        2.51        3.28      0.30 o
   6  -3   7        3.89        4.94      0.58 o
   7  -3   7        5.82        6.91      1.06 o
  -7  -2   7        6.10        6.97      0.95 o
  -6  -2   7        0.07        0.19      0.28 o
  -5  -2   7        4.13        2.64      0.40 o
  -4  -2   7       10.97        9.48      0.56 o
  -3  -2   7        0.61        0.53      0.19 o
  -2  -2   7       44.01       46.46      1.33 o
  -1  -2   7      114.98      112.29      3.40 o
   0  -2   7        0.04       -0.04      0.10 o
   1  -2   7        4.32        3.71      0.19 o
   2  -2   7      188.46      181.58      4.85 o
   3  -2   7       59.51       60.87      2.24 o
   4  -2   7       69.15       64.37      2.31 o
   5  -2   7        1.80        1.79      0.23 o
   6  -2   7        0.53        0.09      0.24 o
   7  -2   7      116.02      138.77      8.21 o
  -7  -1   7        0.06        0.11      0.47 o
  -6  -1   7        1.96        1.93      0.35 o
  -5  -1   7      271.32      261.08     16.28 o
  -4  -1   7       26.28       23.08      1.21 o
  -3  -1   7       71.94       72.69      2.26 o
  -2  -1   7        1.99        1.24      0.23 o
  -1  -1   7        0.10        0.17      0.08 o
   0  -1   7       99.31       90.79      2.75 o
   1  -1   7      114.31      109.59      2.96 o
   2  -1   7       35.74       38.54      1.10 o
   3  -1   7        3.97        3.99      0.22 o
   4  -1   7        0.68        0.88      0.15 o
   5  -1   7        1.21        0.17      0.13 o
   6  -1   7        0.54        0.32      0.24 o
   7  -1   7        7.18        8.36      0.66 o
   8  -1   7       18.53       18.21      1.80 o
  -7   0   7        8.52       14.39      0.95 o
  -6   0   7        1.39        2.06      0.53 o
  -5   0   7        4.06        4.40      0.42 o
  -4   0   7       51.58       53.29      2.44 o
  -3   0   7       15.45       20.71      0.82 o
  -2   0   7        3.69        4.39      0.21 o
  -1   0   7       11.17       10.03      0.35 o
   0   0   7       73.28       81.48      2.21 o
   1   0   7        6.99        6.66      0.33 o
   2   0   7        2.33        3.15      0.20 o
   3   0   7        1.31        0.86      0.09 o
   4   0   7       11.00       11.84      0.39 o
   5   0   7      112.24       96.02      3.52 o
   6   0   7        4.12        4.62      0.79 o
   7   0   7        7.33        6.66      0.84 o
   8   0   7        5.10        5.24      0.53 o
  -7   1   7        5.49        4.90      0.50 o
  -6   1   7       46.84       52.57      4.10 o
  -5   1   7        0.59        0.85      0.20 o
  -4   1   7      260.34      280.67     11.84 o
  -3   1   7      504.94      491.72     20.59 o
  -2   1   7        9.03        7.57      0.35 o
  -1   1   7      109.70      107.29      3.24 o
   0   1   7      279.51      273.44      9.38 o
   1   1   7       54.40       47.36      1.72 o
   2   1   7       29.96       34.09      0.95 o
   3   1   7       72.28       87.19      2.53 o
   4   1   7      278.39      266.49      9.20 o
   5   1   7        1.77        2.28      0.20 o
   6   1   7       12.55       11.07      0.92 o
   7   1   7       21.17       19.34      1.16 o
   8   1   7        6.08        6.84      0.71 o
  -7   2   7        2.58        3.64      0.63 o
  -6   2   7       11.34       13.44      0.86 o
  -5   2   7       16.08       17.17      0.99 o
  -4   2   7      367.99      379.45     12.84 o
  -3   2   7        1.81        1.48      0.19 o
  -2   2   7        0.32       -0.02      0.13 o
  -1   2   7       74.17       73.29      3.18 o
   0   2   7      241.63      254.64      8.75 o
   1   2   7      181.99      183.29      6.34 o
   2   2   7       13.56       13.87      0.49 o
   3   2   7       86.35       84.99      3.69 o
   4   2   7        0.63        0.62      0.16 o
   5   2   7       60.54       62.14      2.02 o
   6   2   7      217.26      205.33      7.36 o
   7   2   7        1.87        1.67      0.26 o
   8   2   7        0.84        0.96      0.27 o
  -6   3   7       27.08       26.48      1.43 o
  -5   3   7       19.39       20.50      1.32 o
  -4   3   7       82.43       79.21      3.52 o
  -3   3   7       16.19       15.55      0.67 o
  -2   3   7       23.91       20.38      1.20 o
  -1   3   7      173.14      160.57      5.46 o
   0   3   7      394.96      406.40     12.00 o
   1   3   7      210.67      202.85      6.87 o
   2   3   7      174.68      160.98      4.64 o
   3   3   7      251.64      251.84      8.76 o
   4   3   7      130.02      134.22      4.74 o
   5   3   7        8.94        9.57      0.43 o
   6   3   7       60.14       63.85      2.62 o
   7   3   7       10.14        9.70      0.58 o
   8   3   7       22.87       23.26      1.09 o
  -6   4   7       19.94       18.22      1.56 o
  -5   4   7       74.32       75.34      3.40 o
  -4   4   7        0.40        0.47      0.22 o
  -3   4   7        0.44        0.63      0.22 o
  -2   4   7      193.50      193.15      6.59 o
  -1   4   7       11.64       14.58      0.60 o
   0   4   7      100.56       95.59      2.87 o
   1   4   7       74.28       69.35      2.13 o
   2   4   7        0.55        0.28      0.15 o
   3   4   7      102.26      101.02      3.12 o
   4   4   7       54.51       61.75      2.30 o
   5   4   7        2.09        2.29      0.22 o
   6   4   7       53.44       55.07      1.85 o
   7   4   7       71.00       67.38      2.60 o
   8   4   7       16.77       16.02      0.84 o
  -6   5   7        0.36        0.47      0.42 o
  -5   5   7        0.04        0.11      0.21 o
  -4   5   7        3.16        2.57      0.58 o
  -3   5   7       10.10        9.81      0.65 o
  -2   5   7       18.57       21.28      0.85 o
  -1   5   7       27.55       24.52      0.96 o
   0   5   7        0.49        0.29      0.12 o
   1   5   7      872.85      991.56     29.36 o
   2   5   7       14.12       12.25      0.42 o
   3   5   7        6.10        5.67      0.25 o
   4   5   7        6.11        5.31      0.37 o
   5   5   7        0.15        0.42      0.16 o
   6   5   7        2.13        1.78      0.22 o
   7   5   7       12.50       10.44      0.71 o
   8   5   7        7.27        6.94      1.11 o
  -5   6   7        3.39        3.73      0.43 o
  -4   6   7        0.13        0.14      0.24 o
  -3   6   7       10.68       11.77      0.75 o
  -2   6   7       41.60       41.39      1.96 o
  -1   6   7        0.43        0.45      0.18 o
   0   6   7      174.62      177.26      4.74 o
   1   6   7      355.12      366.61      9.68 o
   2   6   7        5.74        6.90      0.39 o
   3   6   7       77.87       73.82      2.05 o
   4   6   7       68.72       67.64      2.53 o
   5   6   7        3.54        3.03      0.31 o
   6   6   7        0.44        0.42      0.21 o
   7   6   7       72.63       73.80      3.88 o
  -4   7   7        9.19        8.60      1.08 o
  -3   7   7       30.64       30.42      1.55 o
  -2   7   7        5.94        5.36      0.98 o
  -1   7   7        0.00        0.10      0.20 o
   0   7   7       14.77       15.58      0.74 o
   1   7   7        0.05       -0.07      0.11 o
   2   7   7        4.63        4.04      0.27 o
   3   7   7        0.20        0.41      0.15 o
   4   7   7        1.28        1.77      0.27 o
   5   7   7       32.27       32.14      1.36 o
   6   7   7        3.87        4.65      0.48 o
   7   7   7       23.32       22.22      1.50 o
  -4   8   7       48.37       26.43      2.01 o
  -3   8   7       26.93       28.56      1.49 o
  -2   8   7        0.19        0.03      0.26 o
  -1   8   7        8.61        7.53      0.58 o
   0   8   7        9.63        8.11      0.84 o
   1   8   7       26.81       29.31      1.02 o
   2   8   7       58.29       56.76      1.83 o
   3   8   7        8.01        6.75      0.37 o
   4   8   7        6.04        5.43      0.45 o
   5   8   7        5.31        5.12      0.44 o
   6   8   7        4.43        4.31      0.42 o
  -3   9   7       10.27       11.32      0.82 o
  -2   9   7       25.06       23.80      1.31 o
  -1   9   7       20.99       20.26      1.16 o
   0   9   7       30.75       31.10      1.58 o
   1   9   7        1.18        0.85      0.21 o
   2   9   7      187.17      190.43      6.72 o
   3   9   7        2.25        1.61      0.38 o
   4   9   7        4.10        3.93      0.39 o
   5   9   7        5.98        7.17      0.55 o
   6   9   7        3.75        3.63      0.42 o
  -1  10   7        8.10        7.14      0.63 o
   0  10   7        0.86        1.64      0.79 o
   1  10   7        3.58        4.92      0.49 o
   2  10   7       21.87       22.87      0.88 o
   3  10   7        5.39        5.29      0.45 o
   4  10   7       17.62       16.20      0.87 o
  -3  -7   8       29.81       33.79      3.56 o
  -2  -7   8        5.49        5.47      0.45 o
  -1  -7   8       15.31       14.24      1.14 o
   0  -7   8        0.96        1.16      0.28 o
   1  -7   8       11.12       14.67      0.95 o
   2  -7   8       64.29       76.75      2.92 o
   3  -7   8        1.21        1.76      0.40 o
  -4  -6   8        7.95        6.51      0.73 o
  -3  -6   8       13.22       14.85      1.35 o
  -2  -6   8       18.72       18.41      1.62 o
  -1  -6   8        0.19        0.02      0.28 o
   0  -6   8       28.37       28.62      1.22 o
   1  -6   8       15.63       16.28      0.82 o
   2  -6   8        6.52        6.84      0.87 o
   3  -6   8        0.00        0.37      0.25 o
   4  -6   8       14.54       15.35      0.81 o
  -5  -5   8        2.57        2.72      0.48 o
  -4  -5   8       31.88       29.63      1.31 o
  -3  -5   8        1.41        1.02      0.23 o
  -2  -5   8        1.03        0.75      0.21 o
  -1  -5   8        7.63        6.92      0.56 o
   0  -5   8        5.15        3.99      0.30 o
   1  -5   8        1.30        0.91      0.26 o
   2  -5   8        0.06       -0.04      0.18 o
   3  -5   8       10.51       11.76      0.64 o
   4  -5   8        0.10       -0.07      0.22 o
   5  -5   8        2.36        2.41      0.33 o
  -5  -4   8       21.99       26.66      1.49 o
  -4  -4   8        9.79        8.45      0.55 o
  -3  -4   8       19.12       14.05      0.61 o
  -2  -4   8       58.17       57.92      1.88 o
  -1  -4   8       10.40        8.77      0.42 o
   0  -4   8       41.26       40.46      1.36 o
   1  -4   8      102.41       98.59      3.04 o
   2  -4   8        0.20        0.33      0.16 o
   3  -4   8        0.94        1.19      0.26 o
   4  -4   8        2.88        3.38      0.34 o
   5  -4   8       39.67       42.53      2.31 o
   6  -4   8       14.74       15.84      1.64 o
  -6  -3   8       25.37       30.04      1.65 o
  -5  -3   8       69.21       85.26      3.92 o
  -4  -3   8       14.80       13.47      0.63 o
  -3  -3   8       26.76       21.11      0.80 o
  -2  -3   8      132.09      105.53      4.08 o
  -1  -3   8        5.45        4.88      0.25 o
   0  -3   8       64.35       65.02      2.05 o
   1  -3   8        0.02        0.28      0.18 o
   2  -3   8       27.54       27.21      0.94 o
   3  -3   8       41.85       36.24      1.21 o
   4  -3   8       20.18       17.87      0.95 o
   5  -3   8        1.26        1.05      0.22 o
   6  -3   8       19.91       20.80      1.22 o
  -6  -2   8       50.62       61.57      2.93 o
  -5  -2   8        8.33        8.17      0.65 o
  -4  -2   8        4.94        6.56      0.61 o
  -3  -2   8       99.44       87.40      2.43 o
  -2  -2   8        0.86        0.79      0.13 o
  -1  -2   8       95.47       89.17      2.75 o
   0  -2   8        9.52        9.40      0.37 o
   1  -2   8     1164.76     1137.29     29.75 o
   2  -2   8      182.24      187.87      5.60 o
   3  -2   8       30.52       29.30      0.99 o
   4  -2   8       13.95       13.99      0.73 o
   5  -2   8       34.70       33.46      1.71 o
   6  -2   8        2.57        0.89      0.29 o
   7  -2   8        0.41        0.62      0.33 o
  -6  -1   8        1.18        1.32      0.53 o
  -5  -1   8        4.83        4.96      0.74 o
  -4  -1   8        0.14       -0.07      0.21 o
  -3  -1   8        1.70        3.47      0.22 o
  -2  -1   8       43.81       45.10      1.30 o
  -1  -1   8       17.51       17.56      0.57 o
   0  -1   8        7.72        8.62      0.38 o
   1  -1   8      327.95      319.46      8.43 o
   2  -1   8      113.21      115.45      3.12 o
   3  -1   8        6.53        7.13      0.33 o
   4  -1   8        0.04        0.81      0.17 o
   5  -1   8       66.27       53.61      2.55 o
   6  -1   8        0.02       -0.11      0.21 o
   7  -1   8        3.47        5.34      0.53 o
  -6   0   8        1.06        1.53      0.53 o
  -5   0   8        6.30        6.18      0.52 o
  -4   0   8      271.12      278.69     11.84 o
  -3   0   8        2.87        4.30      0.22 o
  -2   0   8       74.70       73.68      2.28 o
  -1   0   8      131.85      131.63      3.98 o
   0   0   8      169.16      163.18      4.35 o
   1   0   8       36.99       32.17      1.20 o
   2   0   8       36.17       35.19      1.26 o
   3   0   8        4.46        4.70      0.24 o
   4   0   8       29.96       31.03      1.01 o
   5   0   8       35.01       31.85      1.57 o
   6   0   8        0.25        0.32      0.34 o
   7   0   8       29.98       32.11      1.68 o
   8   0   8       74.39       81.00      6.16 o
  -6   1   8        0.36        0.49      0.74 o
  -5   1   8        1.09        1.00      0.42 o
  -4   1   8      503.98      532.73     22.35 o
  -3   1   8        0.32        0.17      0.18 o
  -2   1   8        4.45        4.18      0.27 o
  -1   1   8      301.99      310.21     10.65 o
   0   1   8       60.43       62.47      2.24 o
   1   1   8       38.09       36.22      1.35 o
   2   1   8      203.88      219.52      7.09 o
   3   1   8        0.23        0.52      0.10 o
   4   1   8       56.79       56.26      2.07 o
   5   1   8        8.19        7.27      0.61 o
   6   1   8       13.20       14.40      1.21 o
   7   1   8        0.34        0.57      0.29 o
   8   1   8       26.99       26.93      1.50 o
  -6   2   8        4.80        5.09      0.52 o
  -5   2   8        2.36        1.94      0.61 o
  -4   2   8        1.21        1.39      0.30 o
  -3   2   8       30.12       26.70      1.30 o
  -2   2   8      124.22      115.20      4.95 o
  -1   2   8       76.94       83.43      5.35 o
   0   2   8       40.11       43.97      1.60 o
   1   2   8       30.86       34.58      1.29 o
   2   2   8      134.70      129.57      4.44 o
   3   2   8      139.75      135.65      4.05 o
   4   2   8       11.41        9.99      0.50 o
   5   2   8        9.66       10.02      0.52 o
   6   2   8      191.35      179.37      7.88 o
   7   2   8       10.30       10.48      0.79 o
   8   2   8        4.36        3.89      0.48 o
  -6   3   8        2.14        4.16      0.58 o
  -5   3   8        8.74        7.94      1.11 o
  -4   3   8       13.73       12.72      0.80 o
  -3   3   8       81.43       75.55      2.70 o
  -2   3   8        3.85        3.59      0.26 o
  -1   3   8      155.40      150.49      5.16 o
   0   3   8        0.32        0.14      0.07 o
   1   3   8        7.78        7.72      0.32 o
   2   3   8       71.35       73.13      2.19 o
   3   3   8      158.18      159.59      5.63 o
   4   3   8      108.95      104.66      3.76 o
   5   3   8      165.02      159.74      6.23 o
   6   3   8       71.98       69.50      2.64 o
   7   3   8        1.07        0.88      0.24 o
   8   3   8       21.16       22.07      1.05 o
  -6   4   8       27.78       28.98      2.72 o
  -5   4   8        0.18       -0.08      0.24 o
  -4   4   8       46.46       41.84      2.01 o
  -3   4   8      411.71      412.57     17.29 o
  -2   4   8       27.32       27.15      1.06 o
  -1   4   8        9.66       11.61      0.53 o
   0   4   8      113.00      118.01      3.16 o
   1   4   8       35.99       35.34      1.12 o
   2   4   8        4.02        4.34      0.21 o
   3   4   8       19.67       19.79      0.75 o
   4   4   8        0.11        0.37      0.17 o
   5   4   8        7.81        6.89      0.42 o
   6   4   8       82.96       79.97      2.59 o
   7   4   8        0.02       -0.14      0.23 o
   8   4   8       17.53       17.59      1.10 o
  -5   5   8        1.86        1.45      0.34 o
  -4   5   8        0.55        0.31      0.24 o
  -3   5   8        5.46        5.03      0.45 o
  -2   5   8       13.73       13.01      0.78 o
  -1   5   8       44.70       44.25      1.63 o
   0   5   8       67.44       70.24      2.14 o
   1   5   8      225.53      239.23      6.36 o
   2   5   8        4.28        3.35      0.21 o
   3   5   8       15.02       13.24      0.46 o
   4   5   8        4.90        6.11      0.41 o
   5   5   8       22.93       21.51      0.96 o
   6   5   8       39.76       40.54      1.41 o
   7   5   8        0.26       -0.17      0.28 o
   8   5   8        1.76        2.22      0.63 o
  -5   6   8        3.60        3.22      0.43 o
  -4   6   8       60.95       59.86      3.41 o
  -3   6   8       32.06       29.28      1.49 o
  -2   6   8        1.18        1.95      0.32 o
  -1   6   8        1.19        0.59      0.16 o
   0   6   8       73.65       76.80      2.71 o
   1   6   8        6.31        6.63      0.28 o
   2   6   8       36.48       34.16      1.01 o
   3   6   8      168.41      166.92      5.02 o
   4   6   8       21.42       19.78      0.90 o
   5   6   8        0.59        0.70      0.22 o
   6   6   8        8.93        8.65      0.54 o
   7   6   8       83.34       85.67      3.75 o
  -4   7   8        0.65        0.66      0.34 o
  -3   7   8       18.07       18.27      1.06 o
  -2   7   8        3.70        2.93      0.37 o
  -1   7   8       57.36       61.96      2.82 o
   0   7   8        3.28        2.43      0.24 o
   1   7   8       29.41       30.79      1.34 o
   2   7   8       42.46       49.30      1.57 o
   3   7   8       26.08       24.65      1.06 o
   4   7   8      111.33      108.46      3.96 o
   5   7   8        2.62        2.64      0.32 o
   6   7   8        2.21        1.94      0.36 o
   7   7   8        6.37        6.00      0.49 o
  -3   8   8        1.95        2.37      0.41 o
  -2   8   8       26.73       27.70      1.46 o
  -1   8   8       18.61       16.04      0.97 o
   0   8   8        3.25        3.76      0.45 o
   1   8   8        0.01        0.04      0.15 o
   2   8   8        2.44        1.88      0.22 o
   3   8   8       12.47       14.00      0.71 o
   4   8   8        5.62        5.02      0.43 o
   5   8   8       21.06       20.09      0.97 o
   6   8   8        5.11        6.27      0.50 o
  -2   9   8       46.28       49.42      2.37 o
  -1   9   8       18.40       19.37      1.12 o
   0   9   8        0.05        0.24      0.28 o
   1   9   8       11.98       10.48      0.72 o
   2   9   8        4.56        3.56      0.29 o
   3   9   8        0.85        0.97      0.27 o
   4   9   8        0.30        0.33      0.26 o
   5   9   8       27.67       31.25      1.58 o
   0  10   8        3.85        3.96      0.48 o
   1  10   8        3.79        3.47      0.44 o
   2  10   8       13.55       13.62      1.37 o
   3  10   8        0.14        0.19      0.25 o
   4  10   8       17.82       18.63      1.22 o
  -1  -7   9        9.00       11.30      0.92 o
   0  -7   9        5.26        5.38      0.47 o
   1  -7   9       52.80       54.79      2.60 o
  -3  -6   9        4.30        5.01      0.68 o
  -2  -6   9        4.65        5.14      0.85 o
  -1  -6   9        1.22        1.03      0.27 o
   0  -6   9       97.34      100.75      8.37 o
   1  -6   9        0.17        0.73      0.25 o
   2  -6   9       13.20       14.78      0.95 o
   3  -6   9       47.81       60.44      2.37 o
  -4  -5   9        1.20        1.70      0.28 o
  -3  -5   9        4.00        3.30      0.36 o
  -2  -5   9        9.47        8.87      0.57 o
  -1  -5   9       36.19       34.26      1.42 o
   0  -5   9        0.41        0.54      0.21 o
   1  -5   9        3.70        3.93      0.37 o
   2  -5   9       13.17       13.50      0.84 o
   3  -5   9       66.40       78.90      3.50 o
   4  -5   9        0.09        0.17      0.25 o
  -5  -4   9        2.69        3.05      0.47 o
  -4  -4   9       11.33       14.26      0.77 o
  -3  -4   9       11.70       11.69      0.56 o
  -2  -4   9        1.58        1.46      0.28 o
  -1  -4   9        1.50        1.75      0.22 o
   0  -4   9       32.78       32.83      1.16 o
   1  -4   9       79.64       77.88      2.84 o
   2  -4   9       48.28       46.16      1.58 o
   3  -4   9        3.82        3.64      0.79 o
   4  -4   9        6.47        4.50      0.39 o
   5  -4   9        1.04        0.36      0.32 o
  -5  -3   9       40.37       49.99      2.47 o
  -4  -3   9       23.22       25.72      1.43 o
  -3  -3   9       71.59       60.93      1.99 o
  -2  -3   9        1.38        2.87      0.30 o
  -1  -3   9        0.22        0.33      0.16 o
   0  -3   9        3.30        3.13      0.30 o
   1  -3   9      285.31      288.22      8.55 o
   2  -3   9        8.00        7.53      0.39 o
   3  -3   9       30.90       31.03      1.49 o
   4  -3   9        5.62        4.22      0.47 o
   5  -3   9        0.31        0.69      0.42 o
   6  -3   9        3.85        4.20      0.74 o
  -6  -2   9        3.35        2.60      0.44 o
  -5  -2   9       40.50       47.06      2.31 o
  -4  -2   9        4.18        3.95      0.44 o
  -3  -2   9        0.40        0.52      0.19 o
  -2  -2   9      311.67      272.61      7.27 o
  -1  -2   9        0.26       -0.10      0.11 o
   0  -2   9      110.79      103.94      2.85 o
   1  -2   9      880.97      866.17     25.32 o
   2  -2   9       35.64       33.64      1.13 o
   3  -2   9       40.42       43.13      1.41 o
   4  -2   9       14.10       11.79      0.69 o
   5  -2   9        0.36        0.60      0.29 o
   6  -2   9        1.28        1.35      0.42 o
  -6  -1   9        0.02        0.11      0.47 o
  -5  -1   9       64.34       70.99      4.87 o
  -4  -1   9       56.56       57.29      2.70 o
  -3  -1   9       43.31       40.68      1.96 o
  -2  -1   9        0.00        0.51      0.15 o
  -1  -1   9       27.52       19.15      0.62 o
   0  -1   9       30.33       28.79      0.87 o
   1  -1   9       28.52       30.98      0.93 o
   2  -1   9       25.28       24.15      0.84 o
   3  -1   9       54.57       51.92      1.65 o
   4  -1   9      135.20      111.56      3.88 o
   5  -1   9       11.59       10.98      1.00 o
   6  -1   9        0.05        0.01      0.24 o
   7  -1   9       16.81       19.05      1.19 o
  -6   0   9        6.14        7.39      0.95 o
  -5   0   9        3.05        2.67      0.38 o
  -4   0   9       37.62       34.09      1.71 o
  -3   0   9        2.76        2.27      0.37 o
  -2   0   9        0.72        0.15      0.10 o
  -1   0   9       13.10       16.22      0.59 o
   0   0   9       25.57       27.56      0.83 o
   1   0   9       14.99       14.74      0.88 o
   2   0   9      178.09      175.94      5.25 o
   3   0   9        8.02        7.47      0.34 o
   4   0   9       11.13        8.22      0.35 o
   5   0   9        2.09        2.16      0.42 o
   6   0   9        3.22        3.36      0.71 o
   7   0   9       10.06       11.85      0.83 o
  -6   1   9        0.33        0.43      0.32 o
  -5   1   9      101.01      108.28      7.10 o
  -4   1   9       60.33       61.30      2.79 o
  -3   1   9        2.15        2.38      0.30 o
  -2   1   9      118.35      113.07      3.99 o
  -1   1   9        2.28        3.01      0.21 o
   0   1   9        1.78        1.99      0.18 o
   1   1   9        2.99        2.69      0.30 o
   2   1   9      680.61      663.87     22.70 o
   3   1   9        4.21        5.15      0.34 o
   4   1   9        3.73        3.77      0.29 o
   5   1   9       12.76       14.25      1.16 o
   6   1   9        2.80        1.76      0.32 o
   7   1   9        8.40        9.56      0.71 o
  -6   2   9        0.06       -0.26      0.32 o
  -5   2   9        3.11        3.67      0.44 o
  -4   2   9       13.60       14.21      0.89 o
  -3   2   9      186.23      190.90      8.15 o
  -2   2   9        5.17        6.55      0.79 o
  -1   2   9       10.97       11.52      0.68 o
   0   2   9       30.69       34.66      1.31 o
   1   2   9        4.42        4.53      0.27 o
   2   2   9        4.87        3.33      0.25 o
   3   2   9        0.17        0.62      0.18 o
   4   2   9        7.68        8.75      0.48 o
   5   2   9      101.21       96.22      3.48 o
   6   2   9       25.59       21.18      1.19 o
   7   2   9        3.87        3.88      0.45 o
  -6   3   9       25.69       30.91      1.66 o
  -5   3   9        8.00        7.27      1.21 o
  -4   3   9        1.86        1.84      0.47 o
  -3   3   9      148.51      147.70      5.11 o
  -2   3   9       30.36       29.24      1.15 o
  -1   3   9       65.58       63.01      2.26 o
   0   3   9        1.21        1.10      0.11 o
   1   3   9        6.24        6.39      0.34 o
   2   3   9       86.56       84.35      2.56 o
   3   3   9      126.65      130.02      4.37 o
   4   3   9      165.01      144.77      5.09 o
   5   3   9       66.59       64.19      2.85 o
   6   3   9        0.71        0.77      0.30 o
   7   3   9        1.44        0.55      0.30 o
   8   3   9       22.64       21.88      1.30 o
  -5   4   9        1.86        2.47      0.39 o
  -4   4   9        6.79        6.20      0.54 o
  -3   4   9      173.50      172.63      7.41 o
  -2   4   9        3.33        3.07      0.26 o
  -1   4   9       15.66       15.75      0.69 o
   0   4   9        7.74        7.55      0.35 o
   1   4   9       36.71       40.97      1.17 o
   2   4   9        1.00        1.87      0.16 o
   3   4   9        1.88        2.41      0.19 o
   4   4   9       16.02       14.48      0.69 o
   5   4   9        6.35        7.42      0.46 o
   6   4   9        0.73        0.77      0.20 o
   7   4   9       63.00       55.66      4.13 o
  -5   5   9       10.58       11.38      0.78 o
  -4   5   9       14.44       13.68      2.11 o
  -3   5   9       22.85       22.98      1.23 o
  -2   5   9       42.79       39.74      1.90 o
  -1   5   9        3.78        3.62      0.28 o
   0   5   9      104.97      111.85      3.38 o
   1   5   9       24.15       24.36      0.85 o
   2   5   9       10.73       13.47      0.47 o
   3   5   9       40.05       38.41      1.30 o
   4   5   9      127.91      132.22      4.74 o
   5   5   9        5.60        5.19      0.39 o
   6   5   9        2.90        2.87      0.30 o
   7   5   9        3.84        4.56      0.66 o
  -4   6   9        2.79        2.93      0.41 o
  -3   6   9        7.23        6.64      0.61 o
  -2   6   9      192.70      190.59     10.08 o
  -1   6   9       14.85       11.62      0.73 o
   0   6   9        0.42        0.44      0.16 o
   1   6   9      101.92       96.03      4.16 o
   2   6   9        3.29        3.09      0.20 o
   3   6   9        2.96        2.85      0.29 o
   4   6   9       11.37       12.92      0.66 o
   5   6   9        5.87        5.33      0.41 o
   6   6   9       16.04       17.62      0.86 o
   7   6   9        0.28       -0.23      0.32 o
  -4   7   9        3.00        2.67      0.43 o
  -3   7   9        0.08       -0.26      0.26 o
  -2   7   9        0.89        0.78      0.28 o
  -1   7   9       11.21       10.48      0.71 o
   0   7   9       27.69       27.53      1.10 o
   1   7   9       77.02       76.92      2.40 o
   2   7   9       81.24       86.50      2.69 o
   3   7   9       10.69       10.92      0.60 o
   4   7   9        1.44        1.35      0.33 o
   5   7   9       26.66       28.60      1.59 o
   6   7   9        0.02       -0.21      0.21 o
  -3   8   9        2.14        2.70      0.41 o
  -2   8   9       22.40       20.53      1.16 o
  -1   8   9        0.54        0.90      0.30 o
   0   8   9       44.02       42.45      2.05 o
   1   8   9       41.29       42.13      1.61 o
   2   8   9       42.57       42.72      1.58 o
   3   8   9        6.09        7.47      0.51 o
   4   8   9       98.05       98.63      3.66 o
   5   8   9        7.53        7.92      0.56 o
   6   8   9        1.50        1.52      0.31 o
  -2   9   9        2.23        2.32      0.41 o
  -1   9   9        1.10        0.87      0.34 o
   0   9   9        4.46        4.55      0.48 o
   1   9   9       10.81       13.17      0.85 o
   2   9   9        0.43        0.47      0.30 o
   3   9   9        0.63        0.57      0.25 o
   4   9   9        3.37        3.32      0.38 o
   5   9   9       11.79       11.47      0.70 o
   0  10   9        7.58        7.31      0.65 o
   1  10   9        1.83        1.47      0.37 o
   2  10   9        0.05        0.42      0.53 o
   3  10   9       14.42       16.82      1.40 o
  -2  -6  10        8.84        7.30      2.59 o
  -1  -6  10       44.31       51.94      5.17 o
   0  -6  10       13.93       12.25      1.37 o
   1  -6  10        5.00        4.07      0.50 o
   2  -6  10       49.19       60.51      2.84 o
  -3  -5  10       37.03       40.92      1.70 o
  -2  -5  10        9.46        9.12      0.60 o
  -1  -5  10        2.02        1.93      0.31 o
   0  -5  10       40.83       40.31      2.23 o
   1  -5  10       22.50       23.46      1.47 o
   2  -5  10       18.41       20.33      1.16 o
   3  -5  10       50.98       67.20      3.30 o
   4  -5  10        0.00       -0.23      0.23 o
  -4  -4  10       14.53       15.25      1.37 o
  -3  -4  10        1.42        2.12      0.32 o
  -2  -4  10        0.74        0.43      0.23 o
  -1  -4  10       15.87       16.77      0.83 o
   0  -4  10        0.38        0.49      0.22 o
   1  -4  10        0.03       -0.13      0.19 o
   2  -4  10       36.83       38.56      1.87 o
   3  -4  10        0.51        1.04      0.32 o
   4  -4  10        0.42        0.68      0.47 o
   5  -4  10        8.29        6.93      1.06 o
  -5  -3  10        1.43        2.12      0.63 o
  -4  -3  10        1.72        1.25      0.33 o
  -3  -3  10       75.90       68.93      2.61 o
  -2  -3  10        9.16        9.36      0.47 o
  -1  -3  10        5.94        6.19      0.37 o
   0  -3  10       65.97       66.93      2.15 o
   1  -3  10        5.82        5.14      0.33 o
   2  -3  10        2.60        2.68      0.29 o
   3  -3  10       13.72       14.90      0.88 o
   4  -3  10       12.77       11.90      0.74 o
   5  -3  10       13.46       13.20      0.92 o
  -5  -2  10       21.45       25.63      1.45 o
  -4  -2  10        4.42        5.25      0.52 o
  -3  -2  10       20.95       16.32      1.00 o
  -2  -2  10        9.22       10.14      0.50 o
  -1  -2  10       17.23       16.93      0.59 o
   0  -2  10      186.00      177.04      5.34 o
   1  -2  10       42.34       41.12      1.37 o
   2  -2  10        2.34        1.86      0.22 o
   3  -2  10        1.08        1.75      0.29 o
   4  -2  10       16.33       12.62      1.16 o
   5  -2  10        0.41        0.36      0.55 o
   6  -2  10        1.35        0.94      0.35 o
  -5  -1  10        4.24        5.28      0.53 o
  -4  -1  10        7.82       11.51      0.80 o
  -3  -1  10        0.05        0.49      0.26 o
  -2  -1  10      111.39       95.02      4.25 o
  -1  -1  10        1.39        1.80      0.17 o
   0  -1  10        6.42        5.37      0.27 o
   1  -1  10       89.85       87.99      2.43 o
   2  -1  10       63.74       63.62      2.12 o
   3  -1  10      142.17      139.23      4.35 o
   4  -1  10        1.21        0.84      0.37 o
   5  -1  10       20.53       16.37      1.32 o
   6  -1  10        1.43        0.94      0.34 o
  -5   0  10        2.66        2.27      0.63 o
  -4   0  10       58.28       59.34      4.18 o
  -3   0  10        0.16        0.03      0.34 o
  -2   0  10       37.95       30.90      1.54 o
  -1   0  10       56.10       51.69      1.66 o
   0   0  10       35.78       33.24      1.00 o
   1   0  10       36.55       33.73      1.14 o
   2   0  10      389.18      391.59     11.51 o
   3   0  10        4.00        3.81      0.24 o
   4   0  10        0.81        0.50      0.26 o
   5   0  10        0.05        0.00      0.32 o
   6   0  10        2.18        2.94      0.42 o
   7   0  10        2.53        3.05      0.43 o
  -5   1  10        7.46        5.96      0.90 o
  -4   1  10       86.00       91.57      4.11 o
  -3   1  10       12.25       10.75      0.70 o
  -2   1  10       53.30       55.07      2.55 o
  -1   1  10       21.41       19.52      0.80 o
   0   1  10       11.29       14.87      0.66 o
   1   1  10      148.68      142.20      4.99 o
   2   1  10       11.32       10.91      0.67 o
   3   1  10       38.69       41.07      1.59 o
   4   1  10       38.47       41.52      1.60 o
   5   1  10        0.65       -0.16      0.26 o
   6   1  10        9.96        8.93      1.16 o
   7   1  10        1.59        2.47      0.39 o
  -5   2  10        2.43        3.20      0.44 o
  -4   2  10       91.82       91.96      4.29 o
  -3   2  10       97.76      101.01      4.45 o
  -2   2  10       73.96       74.06      3.65 o
  -1   2  10       48.50       43.13      2.03 o
   0   2  10       39.98       41.17      1.54 o
   1   2  10      219.76      209.91      7.27 o
   2   2  10       16.18       18.01      0.77 o
   3   2  10       40.44       40.36      1.55 o
   4   2  10       14.93       14.54      0.68 o
   5   2  10       21.53       18.22      1.43 o
   6   2  10       20.32       20.32      1.17 o
   7   2  10       11.83       11.54      1.43 o
  -5   3  10        2.10        2.28      0.41 o
  -4   3  10       59.02       60.41      5.29 o
  -3   3  10       65.87       66.31      3.04 o
  -2   3  10        2.26        1.67      0.22 o
  -1   3  10       55.16       52.79      1.95 o
   0   3  10      236.91      234.01      6.91 o
   1   3  10       16.19       16.62      0.60 o
   2   3  10        2.01        1.65      0.28 o
   3   3  10      213.64      209.07      7.30 o
   4   3  10        1.64        2.06      0.25 o
   5   3  10       16.80       15.97      0.92 o
   6   3  10       47.83       48.59      2.38 o
   7   3  10        0.56        0.93      0.32 o
  -5   4  10       12.76       13.13      1.24 o
  -4   4  10       29.17       31.45      1.64 o
  -3   4  10       29.54       27.30      1.51 o
  -2   4  10        0.66        0.71      0.19 o
  -1   4  10      126.27      127.53      4.44 o
   0   4  10        1.28        0.93      0.24 o
   1   4  10        1.62        2.16      0.18 o
   2   4  10       15.47       15.09      0.56 o
   3   4  10       23.89       20.65      1.58 o
   4   4  10       15.67       14.64      0.95 o
   5   4  10       18.22       17.30      0.97 o
   6   4  10      119.60      117.48      4.34 o
   7   4  10        0.98        1.00      0.37 o
  -4   5  10        5.89        5.23      0.52 o
  -3   5  10        0.69        0.84      0.37 o
  -2   5  10        0.47        0.07      0.42 o
  -1   5  10        8.64        9.24      0.47 o
   0   5  10       14.88       14.54      0.68 o
   1   5  10        4.87        5.06      0.28 o
   2   5  10       17.89       18.48      0.75 o
   3   5  10       49.13       47.53      2.24 o
   4   5  10       11.04       11.05      0.60 o
   5   5  10       13.31       14.22      0.73 o
   6   5  10       36.92       35.47      1.29 o
   7   5  10        6.64        5.70      0.58 o
  -4   6  10        0.00       -0.23      0.28 o
  -3   6  10       19.34       17.44      2.01 o
  -2   6  10      168.81      172.02      7.40 o
  -1   6  10        5.63        5.73      0.50 o
   0   6  10        3.84        3.99      0.31 o
   1   6  10       72.63       72.94      3.25 o
   2   6  10        2.75        2.51      0.25 o
   3   6  10       13.40       11.44      0.61 o
   4   6  10        1.12        0.99      0.23 o
   5   6  10        4.27        3.55      0.35 o
   6   6  10        2.21        2.49      0.34 o
   7   6  10       11.69       11.98      1.27 o
  -3   7  10       17.88       19.23      1.13 o
  -2   7  10        5.82        7.59      0.61 o
  -1   7  10        2.59        2.74      0.39 o
   0   7  10       98.33       96.09      4.26 o
   1   7  10      199.51      190.54      6.56 o
   2   7  10       23.33       21.41      0.95 o
   3   7  10        1.04        1.57      0.27 o
   4   7  10        0.77        0.39      0.23 o
   5   7  10        0.08        0.10      0.23 o
   6   7  10       20.34       21.07      1.01 o
  -2   8  10       21.52       21.28      1.35 o
  -1   8  10        5.77        6.97      0.59 o
   0   8  10        4.55        4.56      0.48 o
   1   8  10        3.95        3.11      0.30 o
   2   8  10       50.87       52.80      4.54 o
   3   8  10       18.58       18.32      0.88 o
   4   8  10        7.99        7.60      0.52 o
   5   8  10        1.99        3.02      0.36 o
  -1   9  10        0.08        0.36      0.55 o
   0   9  10        9.11       10.67      0.76 o
   1   9  10       21.69       20.20      1.15 o
   2   9  10        0.85        1.04      0.33 o
   3   9  10        0.69        0.07      0.28 o
   4   9  10       25.93       25.32      1.18 o
  -2  -5  11        2.28        3.21      0.39 o
  -1  -5  11       18.04       21.12      1.04 o
   0  -5  11        0.01        0.16      0.21 o
   1  -5  11        0.01       -0.02      0.22 o
   2  -5  11       50.83       59.95      2.78 o
  -3  -4  11        4.33        3.30      0.39 o
  -2  -4  11        0.20        0.60      0.26 o
  -1  -4  11        1.50        1.18      0.28 o
   0  -4  11       17.78       21.60      1.00 o
   1  -4  11       14.78       15.55      0.79 o
   2  -4  11        0.11        0.15      0.28 o
   3  -4  11       33.39       40.63      2.22 o
   4  -4  11        0.23        0.37      0.47 o
  -4  -3  11        0.53        0.75      0.34 o
  -3  -3  11       14.55       16.20      0.86 o
  -2  -3  11        0.12       -0.15      0.29 o
  -1  -3  11       94.41       91.63      3.35 o
   0  -3  11        2.61        3.46      0.34 o
   1  -3  11        0.05       -0.04      0.23 o
   2  -3  11        1.88        2.11      0.29 o
   3  -3  11        1.32        2.08      0.35 o
   4  -3  11       48.21       59.20      3.91 o
   5  -3  11        7.67        9.72      0.98 o
  -4  -2  11        6.44        7.58      0.67 o
  -3  -2  11        1.63        2.12      0.39 o
  -2  -2  11       27.13       22.16      1.21 o
  -1  -2  11       39.47       36.85      1.28 o
   0  -2  11       13.65       15.02      0.74 o
   1  -2  11        0.15        0.15      0.18 o
   2  -2  11       20.17       21.53      0.94 o
   3  -2  11       28.04       31.02      1.53 o
   4  -2  11       16.23       20.27      1.64 o
   5  -2  11       10.58       11.88      1.16 o
  -5  -1  11       43.88       52.21      3.86 o
  -4  -1  11        1.15        1.13      0.33 o
  -3  -1  11        0.93        1.12      0.66 o
  -2  -1  11       63.36       59.13      2.78 o
  -1  -1  11        0.04       -0.06      0.20 o
   0  -1  11       25.11       25.84      0.83 o
   1  -1  11      230.72      229.18      6.84 o
   2  -1  11       48.75       46.91      1.54 o
   3  -1  11        2.90        2.27      0.26 o
   4  -1  11        1.95        0.63      0.37 o
   5  -1  11        5.40        5.33      0.74 o
   6  -1  11       12.69       12.88      1.21 o
  -5   0  11       37.13       45.59      3.43 o
  -4   0  11        5.02        5.49      0.84 o
  -3   0  11       39.57       38.79      1.93 o
  -2   0  11       24.23       22.01      1.23 o
  -1   0  11       65.81       57.09      2.65 o
   0   0  11        0.13        0.37      0.16 o
   1   0  11      354.25      351.64     10.41 o
   2   0  11       40.55       45.00      1.47 o
   3   0  11        7.45        8.40      0.40 o
   4   0  11        1.69        1.79      0.47 o
   5   0  11       34.22       29.96      2.17 o
   6   0  11        0.05        0.39      0.29 o
  -5   1  11       37.55       39.41      3.01 o
  -4   1  11       23.90       25.82      2.17 o
  -3   1  11        5.20        4.86      0.95 o
  -2   1  11        1.01        0.47      0.25 o
  -1   1  11        5.77        3.56      0.37 o
   0   1  11        1.99        2.37      0.30 o
   1   1  11        5.48        4.45      0.32 o
   2   1  11       76.42       67.60      4.87 o
   3   1  11        1.96        1.72      0.23 o
   4   1  11       73.60       68.09      3.09 o
   5   1  11       17.03       14.99      1.27 o
   6   1  11        6.94        7.35      0.74 o
   7   1  11        1.78        2.06      0.42 o
  -5   2  11       11.14       10.81      1.72 o
  -4   2  11       87.18       86.26      4.61 o
  -3   2  11        0.15        0.51      0.25 o
  -2   2  11        1.90        1.45      0.26 o
  -1   2  11       19.38       20.08      1.08 o
   0   2  11        2.41        1.94      0.29 o
   1   2  11       16.31       16.45      0.73 o
   2   2  11       62.91       62.59      2.31 o
   3   2  11       13.42       15.36      1.24 o
   4   2  11        3.12        3.90      0.32 o
   5   2  11        1.82        2.00      0.47 o
   6   2  11       13.29       11.61      1.11 o
   7   2  11        2.83        1.66      0.39 o
  -4   3  11       82.59       87.76      5.93 o
  -3   3  11        0.22        0.32      0.28 o
  -2   3  11       61.83       59.04      2.19 o
  -1   3  11       75.06       70.37      3.19 o
   0   3  11       30.94       29.37      1.17 o
   1   3  11        2.88        2.86      0.21 o
   2   3  11      406.18      410.74     12.05 o
   3   3  11      117.93      117.70      5.15 o
   4   3  11        2.94        3.07      0.30 o
   5   3  11       10.19        8.47      0.61 o
   6   3  11       21.85       25.61      1.95 o
   7   3  11        6.53        5.36      0.56 o
  -4   4  11        4.01        4.18      0.69 o
  -3   4  11       10.42       10.63      0.77 o
  -2   4  11       19.55       20.83      1.80 o
  -1   4  11        3.87        4.60      0.33 o
   0   4  11       23.28       19.58      1.63 o
   1   4  11       24.64       26.28      1.06 o
   2   4  11       75.95       81.27      2.50 o
   3   4  11        4.37        4.46      0.34 o
   4   4  11        9.35        8.95      0.52 o
   5   4  11       68.73       65.69      3.01 o
   6   4  11       72.66       62.54      4.07 o
   7   4  11        5.78        5.39      0.56 o
  -4   5  11        0.14        0.01      0.28 o
  -3   5  11        2.04        1.94      0.37 o
  -2   5  11       11.83       12.37      0.80 o
  -1   5  11        6.12        6.35      0.39 o
   0   5  11       16.65       18.06      0.78 o
   1   5  11       17.77       16.81      0.75 o
   2   5  11       20.54       17.16      0.97 o
   3   5  11        3.33        3.63      0.39 o
   4   5  11       21.34       21.52      1.18 o
   5   5  11       97.76       96.28      4.29 o
   6   5  11        7.52        7.71      0.90 o
  -3   6  11       80.12       77.39      3.55 o
  -2   6  11        1.41        1.08      0.34 o
  -1   6  11        2.08        2.14      0.35 o
   0   6  11        0.27        0.03      0.18 o
   1   6  11       17.92       18.34      1.00 o
   2   6  11        2.32        1.66      0.37 o
   3   6  11        0.39        0.13      0.24 o
   4   6  11        0.43        0.21      0.21 o
   5   6  11        0.55        0.88      0.26 o
   6   6  11        8.42        9.64      0.61 o
  -2   7  11        4.27        3.86      0.48 o
  -1   7  11       17.67       17.91      1.06 o
   0   7  11       19.16       17.15      1.00 o
   1   7  11       26.00       24.63      1.44 o
   2   7  11        3.45        2.99      0.41 o
   3   7  11        2.01        1.59      0.33 o
   4   7  11        4.01        4.84      0.42 o
   5   7  11       14.20       13.86      0.75 o
   6   7  11        3.02        2.72      0.35 o
  -1   8  11       65.03       71.37      3.30 o
   0   8  11        0.35        0.45      0.29 o
   1   8  11        0.06        0.90      0.47 o
   2   8  11       19.90       15.29      2.38 o
   3   8  11       58.32       57.79      2.25 o
   4   8  11        1.29        1.15      0.28 o
   5   8  11        0.06        0.07      0.25 o
   0   9  11       19.82       21.11      1.23 o
   1   9  11        4.13        2.43      0.63 o
   2   9  11       38.16       36.35      2.80 o
   3   9  11        4.51        4.32      0.62 o
  -2  -4  12        5.76        6.26      0.67 o
  -1  -4  12       15.76       19.15      0.96 o
   0  -4  12       89.07      101.78      3.74 o
   1  -4  12        0.01        0.06      0.23 o
   2  -4  12       10.62       11.31      1.24 o
  -3  -3  12        7.49        9.34      0.78 o
  -2  -3  12        6.67        8.52      0.60 o
  -1  -3  12        2.87        1.98      0.31 o
   0  -3  12       39.39       41.13      1.68 o
   1  -3  12       25.48       27.72      1.21 o
   2  -3  12       36.16       38.83      1.92 o
   3  -3  12       99.52      122.92      7.57 o
   4  -3  12        0.02        0.47      0.42 o
  -3  -2  12        5.26        5.80      0.61 o
  -2  -2  12        3.51        3.98      0.48 o
  -1  -2  12       13.36       15.35      0.82 o
   0  -2  12       21.09       21.69      0.86 o
   1  -2  12        0.89        0.75      0.25 o
   2  -2  12       33.38       34.09      1.39 o
   3  -2  12       16.52       19.32      1.58 o
   4  -2  12        0.17        0.74      0.47 o
   5  -2  12        2.28        1.06      0.53 o
  -4  -1  12        0.37        0.47      0.32 o
  -3  -1  12       31.96       29.50      2.75 o
  -2  -1  12       11.36        9.15      0.71 o
  -1  -1  12        3.95        3.20      0.47 o
   0  -1  12        2.54        3.27      0.35 o
   1  -1  12      256.22      259.94      8.95 o
   2  -1  12       28.86       29.02      1.04 o
   3  -1  12        4.20        4.96      0.69 o
   4  -1  12        0.30        0.53      0.42 o
   5  -1  12        1.50        0.90      0.47 o
  -4   0  12       10.76        9.07      1.56 o
  -3   0  12        0.48        0.11      0.25 o
  -2   0  12       26.82       24.03      1.74 o
  -1   0  12       37.86       37.06      1.88 o
   0   0  12      112.50      102.60      4.58 o
   1   0  12       36.00       35.75      1.43 o
   2   0  12       17.44       19.92      0.77 o
   3   0  12       32.46       33.76      1.70 o
   4   0  12       15.72       13.51      1.21 o
   5   0  12        0.80        2.11      0.53 o
   6   0  12        2.77        2.92      0.47 o
  -4   1  12       20.08       26.72      2.27 o
  -3   1  12        0.20       -0.09      0.16 o
  -2   1  12        1.65        1.26      0.42 o
  -1   1  12       40.67       41.86      2.05 o
   0   1  12        0.02        0.18      0.22 o
   1   1  12       42.39       42.22      1.64 o
   2   1  12       23.83       26.29      1.50 o
   3   1  12        4.36        5.03      0.58 o
   4   1  12       36.46       33.66      2.38 o
   5   1  12        1.75        1.11      0.42 o
   6   1  12        2.56        3.01      0.58 o
  -4   2  12       74.04       80.61      7.30 o
  -3   2  12       38.60       42.48      3.17 o
  -2   2  12       10.35       10.40      1.11 o
  -1   2  12        2.43        2.21      0.33 o
   0   2  12       13.43       11.13      0.74 o
   1   2  12       17.09       16.51      0.97 o
   2   2  12        1.16        1.16      0.32 o
   3   2  12       21.16       19.16      1.16 o
   4   2  12        0.07        0.15      0.24 o
   5   2  12        1.35        0.84      0.42 o
   6   2  12        0.65        1.11      0.47 o
  -4   3  12       10.55       12.14      1.32 o
  -3   3  12       51.33       52.93      3.78 o
  -2   3  12        9.71        8.83      0.51 o
  -1   3  12       43.05       41.51      2.03 o
   0   3  12        3.13        2.62      0.27 o
   1   3  12        3.80        3.40      0.44 o
   2   3  12       76.38       81.49      2.82 o
   3   3  12       18.47       19.21      0.87 o
   4   3  12       45.50       46.06      3.09 o
   5   3  12        0.05       -0.26      0.32 o
   6   3  12        0.93        1.11      0.47 o
  -3   4  12      155.38      154.37     10.43 o
  -2   4  12        5.39        6.27      0.57 o
  -1   4  12       64.59       64.23      2.38 o
   0   4  12        0.09       -0.17      0.23 o
   1   4  12        1.06        1.00      0.21 o
   2   4  12        7.16        6.27      0.79 o
   3   4  12       41.98       44.46      1.73 o
   4   4  12       44.83       46.94      1.83 o
   5   4  12       50.70       49.46      2.37 o
   6   4  12       13.60       16.26      1.43 o
  -3   5  12       14.39       15.41      0.98 o
  -2   5  12        6.25        6.83      0.59 o
  -1   5  12        3.60        4.42      0.58 o
   0   5  12       93.15       91.47      3.27 o
   1   5  12        6.56        7.15      0.44 o
   2   5  12       17.29       17.36      1.02 o
   3   5  12      138.23      131.23      5.75 o
   4   5  12        5.78        5.94      0.54 o
   5   5  12        0.52        1.06      0.34 o
   6   5  12        4.22        5.70      0.79 o
  -2   6  12        0.05        0.25      0.28 o
  -1   6  12        1.93        2.23      0.37 o
   0   6  12        0.32        0.19      0.19 o
   1   6  12        0.62        0.35      0.18 o
   2   6  12        1.67        2.00      0.35 o
   3   6  12       18.77       19.92      1.13 o
   4   6  12       13.17       13.09      0.84 o
   5   6  12        3.86        3.66      0.47 o
  -2   7  12        6.81        6.86      0.63 o
  -1   7  12        1.10        0.77      0.40 o
   0   7  12       17.23       17.33      1.04 o
   1   7  12        1.33        1.28      0.30 o
   2   7  12        0.61        0.66      0.45 o
   3   7  12       17.43       15.80      0.97 o
   4   7  12        9.62        9.52      0.73 o
   5   7  12        0.61        0.87      0.28 o
   0   8  12        8.13        8.38      0.66 o
   1   8  12       33.02       28.42      2.27 o
   2   8  12        4.32        3.25      0.42 o
   3   8  12        7.16        7.08      0.90 o
   4   8  12        2.22        2.29      0.34 o
  -1  -3  13        7.62        8.70      0.61 o
   0  -3  13        0.07        0.39      0.27 o
   1  -3  13        5.38        5.92      0.66 o
   2  -3  13        8.30        8.71      0.71 o
  -2  -2  13        2.65        2.09      0.47 o
  -1  -2  13        1.77        2.38      0.52 o
   0  -2  13        1.68        1.98      0.32 o
   1  -2  13        9.04       11.61      0.67 o
   2  -2  13        7.20        7.21      0.79 o
   3  -2  13        0.34        0.74      0.47 o
  -3  -1  13       14.52       18.89      1.18 o
  -2  -1  13        0.02       -0.25      0.25 o
  -1  -1  13       15.64       15.00      0.97 o
   0  -1  13        2.60        4.13      0.61 o
   1  -1  13        2.76        2.57      0.32 o
   2  -1  13       12.12       14.10      0.73 o
   3  -1  13       15.75       14.73      1.37 o
   4  -1  13       64.56       67.64      4.44 o
  -3   0  13        2.32        2.05      0.47 o
  -2   0  13       38.29       38.23      1.95 o
  -1   0  13        1.41        0.88      0.32 o
   0   0  13       14.23       11.19      0.78 o
   1   0  13       28.90       32.51      1.68 o
   2   0  13        5.93        6.97      0.60 o
   3   0  13        0.44        0.46      0.28 o
   4   0  13       31.77       38.24      2.69 o
   5   0  13        0.87        1.21      0.53 o
  -3   1  13        0.00        0.30      0.26 o
  -2   1  13       11.45       12.62      0.85 o
  -1   1  13       10.41       12.41      0.83 o
   0   1  13        2.84        3.03      0.41 o
   1   1  13        3.43        3.41      0.53 o
   2   1  13      243.98      237.74     10.20 o
   3   1  13       23.03       22.05      1.21 o
   4   1  13        3.94        6.02      0.79 o
   5   1  13        5.40        5.33      0.79 o
  -3   2  13        7.51        8.34      1.06 o
  -2   2  13       28.02       18.27      1.43 o
  -1   2  13       31.04       30.80      1.60 o
   0   2  13        2.28        2.64      0.37 o
   1   2  13       30.68       27.32      1.45 o
   2   2  13      112.70      111.45      4.94 o
   3   2  13        0.54        0.17      0.19 o
   4   2  13        9.39        9.87      1.00 o
   5   2  13        4.11        4.59      0.74 o
  -3   3  13        0.04       -0.32      0.42 o
  -2   3  13        5.70        5.90      0.56 o
  -1   3  13        0.06        0.25      0.20 o
   0   3  13        0.22        0.30      0.32 o
   1   3  13        2.33        2.21      0.30 o
   2   3  13       11.50       11.41      0.76 o
   3   3  13        0.07       -0.05      0.26 o
   4   3  13        6.67        7.31      0.60 o
   5   3  13        2.61        2.48      0.58 o
  -3   4  13       33.25       36.30      2.67 o
  -2   4  13        0.16        0.45      0.29 o
  -1   4  13        0.00       -0.16      0.19 o
   0   4  13       59.56       57.56      2.15 o
   1   4  13        1.57        1.60      0.26 o
   2   4  13       92.35       93.06      4.19 o
   3   4  13        4.07        3.15      0.43 o
   4   4  13        4.47        4.39      0.47 o
   5   4  13        1.70        1.90      0.53 o
  -2   5  13        0.72        1.16      0.35 o
  -1   5  13       94.14       86.62      3.92 o
   0   5  13        0.43        0.78      0.23 o
   1   5  13        4.91        5.06      0.48 o
   2   5  13       38.36       37.44      1.98 o
   3   5  13      159.24      155.78      6.80 o
   4   5  13        3.34        4.04      0.47 o
   5   5  13        8.07        8.52      0.69 o
  -1   6  13        3.33        3.50      0.44 o
   0   6  13       10.92       10.86      0.76 o
   1   6  13        1.98        2.32      0.38 o
   2   6  13        1.91        2.22      0.37 o
   3   6  13        2.11        2.68      0.41 o
   4   6  13        1.65        1.82      0.39 o
   5   6  13       14.70       15.33      1.01 o
   0   7  13        3.83        3.74      0.47 o
   1   7  13        0.16        0.32      0.47 o
   2   7  13        8.31        8.06      0.65 o
   3   7  13        6.96        7.93      0.67 o
   4   7  13       21.93       23.07      1.33 o
   0  -2  14       38.54       37.56      5.79 o
   1  -2  14       13.29       13.37      2.06 o
  -1  -1  14        0.79        0.45      0.32 o
   0  -1  14       21.41       23.20      2.27 o
   1  -1  14       23.18       25.52      1.45 o
   2  -1  14        1.39        2.24      0.41 o
   3  -1  14        0.10        0.16      0.42 o
  -2   0  14      101.36      109.78      5.61 o
  -1   0  14        0.01        0.07      0.29 o
   0   0  14       26.76       29.54      1.62 o
   1   0  14       10.12        9.23      0.73 o
   2   0  14       10.81       10.08      0.76 o
   3   0  14       10.48       10.66      1.11 o
  -2   1  14        1.60        1.42      0.38 o
  -1   1  14        2.39        1.78      0.58 o
   0   1  14        8.46        9.71      0.74 o
   1   1  14      141.30      143.32      6.33 o
   2   1  14       24.54       28.52      1.55 o
   3   1  14        6.01        5.25      0.54 o
   4   1  14        1.23        2.00      0.58 o
  -2   2  14       34.99       37.73      1.95 o
  -1   2  14        0.45        0.52      0.40 o
   0   2  14       17.23       17.96      1.08 o
   1   2  14       88.14       83.75      3.81 o
   2   2  14        0.88        1.14      0.37 o
   3   2  14        0.04        0.18      0.28 o
   4   2  14       28.78       32.85      2.43 o
  -2   3  14        5.82        5.16      0.55 o
  -1   3  14        4.93        5.48      0.53 o
   0   3  14       27.52       28.77      1.21 o
   1   3  14        0.61        0.65      0.32 o
   2   3  14        1.77        1.16      0.35 o
   3   3  14       10.16       11.45      0.82 o
   4   3  14       25.09       26.25      1.44 o
  -1   4  14        0.43        0.68      0.32 o
   0   4  14        0.03       -0.16      0.19 o
   1   4  14       12.49       11.59      0.80 o
   2   4  14        6.84        7.44      0.63 o
   3   4  14        0.62        0.42      0.37 o
   4   4  14        0.50        0.32      0.32 o
  -1   5  14        7.20        8.58      0.68 o
   0   5  14       13.24       12.05      1.63 o
   1   5  14        0.01        0.12      0.28 o
   2   5  14       37.09       36.09      3.12 o
   3   5  14        0.14       -0.16      0.32 o
   4   5  14        6.90        7.41      0.65 o
   0   6  14       14.70       18.00      1.69 o
   1   6  14       18.99       19.24      1.37 o
   2   6  14        9.80       11.75      0.83 o
   3   6  14       25.79       26.28      1.82 o
   0   1  15        3.82        3.85      0.50 o
   1   1  15       54.21       58.86      2.87 o
   2   1  15        0.21        0.22      0.34 o
   0   2  15       14.67       12.90      0.91 o
   1   2  15        4.84        6.50      0.63 o
   2   2  15       19.26       21.42      1.27 o
   3   2  15       12.72       15.52      1.01 o
   0   3  15        0.01        0.39      0.23 o
   1   3  15       27.46       28.71      1.58 o
   2   3  15       23.72       25.28      1.42 o
   3   3  15        8.85        9.16      0.79 o
   0   4  15        1.65        2.20      0.41 o
   1   4  15       18.37       18.46      1.13 o
   2   4  15        9.40        9.65      0.76 o
   3   4  15       24.57       24.17      1.38 o
 
